# Supplementary material for: Genome-wide sequencing as a first-tier screening test for short tandem repeat expansions
Source: Genome Med. 2021 Aug 9;13:126. doi: 10.1186/s13073-021-00932-9 (PMC8351082; doi:10.1186/s13073-021-00932-9)
Supplement: Supplementary file 2 — Additional file 2: Table S3: CAUSES exome sequence data summary. Table S4: Commands and parameters used for the implementation of lobSTR, RepeatSeq, HipSTR, TREDPARSE, ExpansionHunter, STRetch, exSTRa, and GangSTR. Table S5: Summary of repeat loci in catalogs used by short tandem repeat analysis methods. Table S6: Short tandem repeat calls of ExpansionHunter, GangSTR, TREDPARSE, lobSTR, HipSTR, RepeatSeq, STRetch, and exSTRa in the Isaac-aligned European Genome-phenome Archive and simulated genomes. Table S7: Short tandem repeat calls of ExpansionHunter, GangSTR, TREDPARSE, lobSTR, HipSTR, RepeatSeq, STRetch, and exSTRa in the BWA-aligned European Genome-phenome Archive and simulated genomes. Table S8: Known normal alleles characterised by ExpansionHunter, GangSTR, TREDPARSE, lobSTR, HipSTR, and RepeatSeq in the European Genome-phenome Archive and simulated genomes. Table S9: Known FMR1 intermediate and premutation alleles characterised by ExpansionHunter, GangSTR, TREDPARSE, lobSTR, HipSTR, and RepeatSeq in the European Genome-phenome Archive and simulated genomes. Table S10: Full-mutation alleles characterised by ExpansionHunter, GangSTR, and TREDPARSE in the European Genome-phenome Archive and simulated genomes. Table S11: Performance of short tandem repeat callers on simulated and real genomes with FMR1 CGG-repeat expansions in normal, premutation, and full-mutation size ranges. Table S12: Analysis and detection of DMPK, FMR1, and FXN full-mutation alleles using ExpansionHunter version 2 and GangSTR with and without off-target sites. Table S13: ExpansionHunter, STRetch, and exSTRa calls and molecular validation results of the short tandem repeat candidates identified in the CAUSES and IMAGINE genomes and exomes. Table S14: Repeat length distributions of the genotyped AR, ATN1, ATXN1, ATXN2, ATXN3, ATXN7, ATXN8/ATXN8OS, ATXN10, C9orf72, CACNA1A, CBL, CNBP, CSTB, DMPK, FMR1, FMR2, FXN, HTT, JPH3, NOP56, PHOX2B, PPP2R2B, and TBP alleles in the CAUSES and IMAGINE ge [file 13073_2021_932_MOESM2_ESM.xlsx]

## Sheet: Table S3
Additional file 2
Table S3: CAUSES exome sequence data summary. The sequencing service provider, library preparation, sequencing platform, and paired-end read length information are shown.
Number of exome trios/quads	Sequencing service provider	Library preparation	Sequencing platform	Read length
70	Ambry Genetics (Aliso Viejo, United States)	xGen Exome Research Panel v1.0 with the xGen Hybridization Kit (Integrated DNA Technologies (IDT), Coralville, United States) or SeqCap EZ Hybridization Kit (Roche, Basel, Switzerland)	Illumina NextSeq 500	2 x 150 bp
47	Centogene (Rostock, Germany)	Nextera Rapid Capture Exomes library preparation and exome enrichment kits (Illumina, San Diego, United States)	Illumina HiSeq 4000	2 x 150 bp
29	Canada's Michael Smith Genome Sciences Centre (Vancouver, Canada)	SureSelect Human All Exon V5+UTRs target enrichment technology (Agilent Technologies, Santa Clara, United States)	Illumina HiSeq X	2 x 125 bp

## Sheet: Table S4
Additional file 2
Table S4: Commands and parameters used for the implementation of lobSTR, RepeatSeq, HipSTR, TREDPARSE, ExpansionHunter, STRetch, exSTRa, and GangSTR.
STR Caller	Command
lobSTR	allelotype \ --command classify \ --bam sample.bam \ --noise_model NOISEMODELPREFIX \ --out OUTPUT_PREFIX \ --haploid chrX \ --strinfo STRINFOFILE \ --index-prefix PATH_TO_INDEX/lobSTR_ \ --max-diff-ref 3000 \ --filter-mapq0 \ --filter-clipped \ --max-repeats-in-ends 3 \ --min-read-end-match 10 \ --report-nocalls (https://github.com/mgymrek/lobstr-code)
RepeatSeq	repeatseq -calls -repeatseq -haploid \ sample.bam \ hg19_reference.fasta \ in.regions (https://github.com/adaptivegenome/repeatseq)
HipSTR	./HipSTR \ --bams sample.bam \ --fasta hg19_reference.fasta \ --regions str_regions.bed --str-vcf str_calls.vcf.gz \ --bam-samps list_of_read_groups \ --bam-libs list_of_read_groups \ --log log.txt \ --haploid-chrs chrX* \ --min-reads 1 \ --max-str-len 150 \ --output-filters *altered based on the sex of the analysed sample (https://github.com/tfwillems/HipSTR)
TREDPARSE	python tred.pyc CSV \ --ref hg19 \ --haploid chrX* \ --cpus 3 \ --workdir work python tredreport.pyc work/*.json \ --ref hg19 \ --cpus 3 \ --tsv work/Coriell.tsv *altered based on the sex of the analysed sample (https://github.com/humanlongevity/tredparse)
Expansion Hunter (EH_v2)	ExpansionHunter \ --bam sample.bam \ --ref-fasta hg19_reference.fasta \ --repeat-specs PATH_TO_JSONdirectory \ --sex male* \ --vcf OUTPUT_PREFIX.vcf \ --json OUTPUT_PREFIX.json \ --log OUTPUT_PREFIX.log *altered based on the sex of the analysed sample (https://github.com/Illumina/ExpansionHunter)
Expansion Hunter (EH_v2) Exome Analysis	ExpansionHunter \ --bam sample.bam \ --ref-fasta hg19_reference.fasta \ --repeat-specs PATH_TO_JSONdirectory \ --sex male* \ --read-depth <float> \ --vcf OUTPUT_PREFIX.vcf \ --json OUTPUT_PREFIX.json \ --log OUTPUT_PREFIX.log *altered based on the sex of the analysed sample (https://github.com/Illumina/ExpansionHunter)
Expansion Hunter (EH_v3)	ExpansionHunter \ --reads sample.bam \ --reference hg19_reference.fasta \ --variant-catalog variant_catalog.json \ --output-prefix OUTPUT_PREFIX \ --sex male* *altered based on the sex of the analysed sample
Expansion Hunter (EH_v3) Exome Analysis	ExpansionHunter \ --reads sample.bam \ --reference hg19_reference.fasta \ --variant-catalog variant_catalog.json \ --output-prefix OUTPUT_PREFIX \ --sex male* *altered based on the sex of the analysed sample
STRetch	STRetch/tools/bin/bpipe run \ -p input_regions=hg19.simpleRepeat_period1-6_dedup.sorted.bed \ STRetch/pipelines/STRetch_wgs_bam_pipeline.groovy \ sample.bam (https://github.com/Oshlack/STRetch)
STRetch Exome Pipeline	STRetch/tools/bin/bpipe run \ -p input_regions=hg19.simpleRepeat_period1-6_dedup.sorted.bed \ STRetch/pipelines/STRetch_exome_bam_pipeline.groovy \ sample.bam In pipeline_config.groovy file, uncomment and set: EXOME_TARGET=exome_targeted_regions.bed (https://github.com/Oshlack/STRetch)
exSTRa	perl Bio-STR-exSTRa/bin/exSTRa_score.pl \ hg19_reference.fasta \ repeat_database.txt \ sample.bam > OUTPUT_PREFIX.txt exSTRa R package: str_score <- read_score (file = file.path("/path”, “to”, “perl_output.txt” database = file.path("/path", “to”, "repeat_expansion_disorders.txt"), groups.regex = c(control = "regular expression matching control names", case = "")) ( str_score <- str_score[c("SBMA"…
GangSTR	GangSTR \ --bam sample.bam \ --ref hg19_reference.fasta \ --regions regions.bed \ --out OUTPUT_PREFIX \ --output-readinfo (https://github.com/gymreklab/GangSTR)
GangSTR Exome Analysis	GangSTR \ --bam sample.bam \ --coverage <float> \ --ref hg19_reference.fasta \ --regions regions.bed \ --out OUTPUT_PREFIX \ --output-readinfo \ --targeted \ --nonuniform (https://github.com/gymreklab/GangSTR)

## Sheet: Table S5
Additional file 2
Table S5: Summary of repeat loci in catalogs used by short tandem repeat analysis methods. Short tandem repeat (STR) loci included in the author-supplied variant catalogs of STRetch, GangSTR, ExpansionHunter, and exSTRa are shown. Additional STR loci analysed in the clinical samples using ExpansionHunter version 2, loci that are common to ExpansionHunter, STRetch, and exSTRa, and the pathogenic t…
Gene	Disorder	Chrom	hg19 Start	hg19 End	Repeat motif	Normal alleles	Intermediate alleles	Premutation alleles	Full mutation alleles***	STRetch	GangSTR	EH_v2	EH_v3	exSTRa	RepeatSeq	HipSTR	lobSTR	TREDPARSE	Common to EH_v3, STRetch, and exSTRa	Pathogenic threshold used
AR	Spinal and bulbar muscular atrophy	X	66765159	66765225	GCA	≤34			≥38 (RP: 36-37)	ü		ü	ü	ü	ü	ü	ü	ü	ü	37
ARX	Early-infantile epileptic encephalopathy; Partington syndrome	X	25031779	25031808	GCG	≤16			17-27	ü	ü				ü	ü	ü	ü
ATN1	Dentatorubral-Pallidoluysian atrophy	12	7045891	7045936	CAG	6-35	20-35		≥48	ü		ü	ü	ü	ü	ü	ü	ü	ü	47
ATXN1	Spinocerebellar ataxia type 1	6	16327866	16327953	CTG	6-35 36-44 [with CAT interruptions]	36-38 [without CAT interruptions]		≥39 (RP: 44 [with CAT interruptions])	ü	ü	ü	ü	ü	ü	ü	ü	ü	ü	38
ATXN2	Spinocerebellar ataxia type 2	12	112036754	112036823	CTG	≤31			≥37 (RP: 33-34)	ü	ü		ü	ü	ü	ü	ü	ü	ü	36
ATXN3	Spinocerebellar ataxia type 3	14	92537354	92537378	CTG	12-44	≥45		~60-87	ü	ü	ü	ü	ü	ü	ü	ü	ü	ü	59
ATXN7	Spinocerebellar ataxia type 7	3	63898361	63898391	CAG	≤19	28-33		≥36 (RP: 34-36)	ü	ü		ü	ü	ü	ü	ü	ü	ü	35
ATXN8	Spinocerebellar ataxia type 8	13	70713515	70713560	CAG	~80			Unknown	ü	ü		ü	ü	ü	ü	ü	ü	ü	75
ATXN8OS					CTG	15-50 (CTA·TAG)n(CTG·CAG)n repeats			Penetrance is <100% (Higher penetrance: most often in patients with 54-250 CTA·TAG)n(CTG·CAG)n repeats)
ATXN10	Spinocerebellar ataxia type 10	22	46191234	46191304	ATTCT	10-32			800-4500 (RP: 33-850)	ü	ü		ü	ü		ü	ü	ü	ü	33
C9orf72	C9orf72-related amyotrophic lateral sclerosis and frontotemporal dementia	9	27573526	27573544	GGCCCC	<25			>60	ü	ü	ü	ü	ü	ü	ü	ü	ü	ü	60
CACNA1A	Spinocerebellar ataxia type 6	19	13318672	13318711	CTG	≤18			20-33	ü	ü		ü	ü	ü	ü	ü	ü	ü	19
CBL	FRA11B (Jacobsen syndrome)	11	119076999	119077032	CGG	11		80-100	>100	ü	ü		ü		ü	ü	ü
CNBP	Myotonic dystrophy type 2	3	128891419	128891499	CAGG	≤26			>75	ü	ü		ü	ü	ü		ü	ü	ü	75
CSTB *	Unverricht-Lundborg disease	21	45196324	45196360	CGCGGGGCGGGG	2-3			≥30		ü		ü	ü	ü	ü	ü	ü
DIP2B	Mental retardation, FRA12A type	12	50898784	50898805	GGC	6-23			>350		ü		ü		ü	ü	ü
DMPK	Myotonic dystrophy type 1	19	46273462	46273522	CAG	5-34		35-49	>50	ü	ü	ü	ü	ü	ü	ü	ü	ü	ü	50
FMR1	FMR1-related disorders	X	146993568	146993628	CGG	5-44	45-54	55-200	>200	ü	ü	ü	ü	ü	ü	ü	ü	ü	ü	54
FMR2	Fragile X syndrome, FRAXE type	X	147582157	147582202	GCC	11-30	31-60	61-200	>200	ü			ü	ü	ü	ü	ü	ü	ü	60
FOXL2	Blepharophimosis, ptosis, and epicanthus inversus	3	138664862	138664904	NGC	14			15-24						ü			ü
FXN	Friedreich ataxia	9	71652202	71652220	GAA	5-33		34-65	≥66	ü		ü	ü	ü	ü		ü	ü	ü	65
HOXA13	Hand-foot-genital syndrome	7	27239444	27239480	NGC	≤18			>18						ü	ü	ü	ü
HOXD13	Syndactyly type V	2	176957786	176957831	GCN	15			≥22	ü					ü	ü	ü	ü
HTT	Huntington disease	4	3076603	3076660	CAG	≤26	27-35		≥40 (RP: 36-39)	ü	ü	ü	ü	ü	ü	ü	ü	ü	ü	39
JPH3	Huntington disease-like 2	16	87637895	87637934	GCT	6-28	33-35		≥40	ü	ü		ü	ü	ü	ü	ü	ü	ü	39
LRP12	Oculopharyngodistal myopathy	8	105601200	105601227	CCG	13-45			Unknown	ü					ü	ü	ü
NOP56	Spinocerebellar ataxia type 36	20	2633379	2633403	GGCCTG	3-14			≥650	ü	ü		ü	ü	ü	ü	ü	ü	ü	14
NOTCH2NLC	Neuronal intranuclear inclusion disease	1	145209323	145209344	GGC	<38			≥66
PABPN1	Oculopharyngeal muscular dystrophy	14	23790681	23790711	GCN	10			11/11 [recessive alleles]; 12-17 [dominant alleles]						ü	ü	ü	ü
PHOX2B	Congenital central hypoventilation syndrome	4	41747988	41748048	NGC	≤20			24-33	ü			ü		ü	ü	ü	ü
PPP2R2B	Spinocerebellar ataxia type 12	5	146258290	146258320	GCT	7-31			51-78	ü	ü		ü	ü	ü	ü	ü	ü	ü	50
RAPGEF2 **	Familial adult myoclonic epilepsy type 7	4	160263678	160263768	TTTCA	0			Unknown	ü				ü	ü	ü	ü
RFC1 **	Cerebellar ataxia, neuropathy, and vestibular areflexia syndrome	4	39350044	39350099	AAGGG	AAAAG(11)			≥400	ü	ü			ü	ü	ü	ü
RUNX2	Cleidocranial dysplasia spectrum disorder	6	45390487	45390538	GCN	17			20-27	ü	ü				ü		ü	ü	ü
SAMD12 **	Familial adult myoclonic epilepsy type 1	8	119379054	119379157	TGAAA	0			≥105	ü				ü	ü	ü	ü
SOX3	Panhypopituitarism and intellectual disability with growth hormone deficiency	X	139586481	139586526	NGC	15			22-26						ü	ü	ü	ü
TBP	Spinocerebellar ataxia type 17	6	170870995	170871109	CAN	25-40			≥49 (RP: 41-48)	ü	ü		ü	ü	ü	ü	ü	ü	ü	48
TCF4	Fuchs endothelial corneal dystrophy	18	53253386	53253458	CAG	<40			Penetrance is <100% (RP: >80)	ü			ü	ü	ü	ü	ü
TNRC6A **	Familial adult myoclonic epilepsy type 6	16	24624760	24624850	TTTCA	0			29	ü				ü	ü	ü	ü
XYLT1	Baratela-Scott syndrome (Desbuquois dysplasia type 2)	16	17564764	17564779	GCC	9-20			~>72		ü				ü	ü	ü
ZIC2	Holoprosencephaly type 5	13	100637702	100637747	GCN	15			25	ü					ü	ü	ü	ü

## Sheet: Table S6
Additional file 2
Table S6: Short tandem repeat calls of ExpansionHunter, GangSTR, TREDPARSE, lobSTR, HipSTR, RepeatSeq, STRetch, and exSTRa in the Isaac-aligned European Genome-phenome Archive and simulated genomes. a1 and a2 indicate the repeat lengths ascertained for allele 1 and allele 2, while CI-a1 and CI-a2 indicate the confidence intervals of the repeat lengths of allele 1 and allele 2, respectively. The s…
sampleID:gene	EH_v2:a1	EH_v2:a2	EH_v2:CI-a1	EH_v2:CI-a2	EH_v2:status	EH_v3:a1	EH_v3:a2	EH_v3:CI-a1	EH_v3:CI-a2	EH_v3:status	GangSTR:a1	GangSTR:a2	GangSTR:CI-a1	GangSTR:CI-a2	GangSTR:status	TRED:a1	TRED:a2	TRED:CI-a1	TRED:CI-a2	TRED:status	lobSTR:a1	lobSTR:a2	lobSTR:status	HipSTR:a1	HipSTR:a2	HipSTR:status	RepeatSeq:a1	RepeatSeq:a2	RepeatSeq:status	STRetch:p-value	STRetch:repeatUnit	STRetch:pstatus	exSTRa:p-value	exSTRa:pstatus
NA06075:DMPK	12	71	12-12	55-84	EXPANDED	12	64	12-12	50-75	EXPANDED	12	62	12-12	53-74	EXPANDED	12	67	12-12	58-85	EXPANDED	12	12	normal	.	.	.	12	0	normal	3.7277720557467967e-41	108.34164576556	EXPANDED	3.229009e-05	EXPANDED
NA04567:DMPK	21	149	21-21	122-175	EXPANDED	21	137	21-21	110-162	EXPANDED	21	137	21-21	112-162	EXPANDED	21	98	21-21	83-121	EXPANDED	21	21	normal	20	20	normal	21	0	normal	7.892057562359336e-47	131.09690768412807	EXPANDED	8.072524e-06	EXPANDED
NA05164:DMPK	21	121	21-21	96-143	EXPANDED	21	121	21-21	95-144	EXPANDED	21	152	21-21	130-173	EXPANDED	21	81	21-21	71-99	EXPANDED	21	21	normal	.	.	.	21	20	normal	3.544050479922964e-35	88.81836861417233	EXPANDED	8.072524e-06	EXPANDED
NA04648:DMPK	5	159	5-5	130-185	EXPANDED	5	135	5-5	109-159	EXPANDED	5	140	5-5	123-157	EXPANDED	5	89	5-5	76-106	EXPANDED	5	5	normal	.	.	.	5	0	normal	3.5049462133950315e-49	142.5357219746143	EXPANDED	8.072524e-06	EXPANDED
NA05152:DMPK	5	148	5-5	122-172	EXPANDED	5	119	5-5	97-140	EXPANDED	5	235	5-5	214-256	EXPANDED	5	88	5-5	77-105	EXPANDED	5	5	normal	.	.	.	5	0	normal	3.678098712788432e-42	112.76768911699213	EXPANDED	8.072524e-06	EXPANDED
NA23378:DMPK	22	126	22-22	103-147	EXPANDED	22	132	22-22	103-159	EXPANDED	22	105	22-24	84-123	EXPANDED	22	93	22-22	80-111	EXPANDED	22	22	normal	.	.	.	.	.	.	1.1734388904983037e-41	110.86114291198635	EXPANDED	8.072524e-06	EXPANDED
NA23374:DMPK	5	138	5-5	111-163	EXPANDED	5	138	5-5	110-166	EXPANDED	5	119	5-5	102-134	EXPANDED	5	86	5-5	74-103	EXPANDED	5	5	normal	.	.	.	5	0	normal	1.3769131465391494e-42	113.246610958481	EXPANDED	8.072524e-06	EXPANDED
NA23300:DMPK	5	130	5-5	106-154	EXPANDED	5	135	5-5	107-162	EXPANDED	5	25	5-5	16-28	normal	5	102	5-5	83-132	EXPANDED	5	5	normal	19	4	normal	5	0	normal	5.512189571954157e-36	90.77661613272883	EXPANDED	8.072524e-06	EXPANDED
NA03986:DMPK	12	116	12-12	96-137	EXPANDED	12	116	12-12	92-137	EXPANDED	12	103	12-12	86-121	EXPANDED	12	86	12-12	74-105	EXPANDED	12	12	normal	.	.	.	12	0	normal	2.3628129568746877e-35	88.81836861417233	EXPANDED	8.072524e-06	EXPANDED
NA03989:DMPK	13	154	13-13	126-180	EXPANDED	13	133	13-13	107-158	EXPANDED	13	186	13-13	165-210	EXPANDED	13	121	13-13	98-154	EXPANDED	13	13	normal	.	.	.	13	0	normal	4.970730518608572e-43	116.12357307491801	EXPANDED	8.072524e-06	EXPANDED
NA03990:DMPK	14	100	14-14	80-117	EXPANDED	14	94	14-14	74-112	EXPANDED	14	72	14-14	61-86	EXPANDED	14	70	14-14	61-85	EXPANDED	14	14	normal	.	.	.	14	0	normal	3.353893516338058e-46	129.13981546383863	EXPANDED	8.072524e-06	EXPANDED
NA03696:DMPK	12	138	12-12	112-161	EXPANDED	12	136	12-12	108-161	EXPANDED	12	125	12-20	105-146	EXPANDED	12	102	12-12	86-129	EXPANDED	12	12	normal	.	.	.	12	0	normal	9.630077613467448e-35	86.96491278295703	EXPANDED	8.072524e-06	EXPANDED
NA03759:DMPK	14	117	14-14	94-138	EXPANDED	14	123	14-14	97-148	EXPANDED	14	157	14-20	142-178	EXPANDED	14	102	14-14	85-127	EXPANDED	14	14	normal	.	.	.	14	0	normal	2.8804922967648865e-40	105.7526764442294	EXPANDED	8.072524e-06	EXPANDED
NA04034:DMPK	12	117	12-12	95-139	EXPANDED	12	117	12-12	90-142	EXPANDED	12	102	12-12	85-118	EXPANDED	12	84	12-12	71-109	EXPANDED	12	12	normal	.	.	.	12	0	normal	1.2054130082764893e-37	97.69835776214023	EXPANDED	8.072524e-06	EXPANDED
NA03697:DMPK	12	137	12-12	112-162	EXPANDED	12	134	12-12	108-161	EXPANDED	12	122	12-12	102-140	EXPANDED	12	97	12-12	84-117	EXPANDED	12	12	normal	19	11	normal	12	0	normal	5.467350112003751e-44	118.72233913960766	EXPANDED	8.072524e-06	EXPANDED
NA03132:DMPK	5	113	5-5	91-133	EXPANDED	5	108	5-5	86-129	EXPANDED	5	149	5-5	131-172	EXPANDED	5	95	5-5	80-118	EXPANDED	5	5	normal	.	.	.	5	0	normal	1.3845178527636742e-38	99.85652117365396	EXPANDED	8.072524e-06	EXPANDED
NA03756:DMPK	13	141	13-13	116-166	EXPANDED	13	131	13-13	105-156	EXPANDED	13	129	13-13	108-148	EXPANDED	13	103	13-13	87-126	EXPANDED	13	13	normal	.	.	.	13	0	normal	1.8310962160517065e-36	92.84874494897238	EXPANDED	8.072524e-06	EXPANDED
NA13716:ATN1	20	60	20-20	52-69	EXPANDED	20	59	20-20	50-68	EXPANDED	16	55	16-16	41-62	EXPANDED	16	57	16-16	52-70	EXPANDED	20	20	normal	.	.	.	16	0	normal	1.6582902531602304e-22	54.70200868905826	EXPANDED	8.072524e-06	EXPANDED
NA13717:ATN1	19	64	19-19	54-72	EXPANDED	19	58	19-19	50-65	EXPANDED	15	56	15-15	40-65	EXPANDED	15	57	15-15	52-66	EXPANDED	19	19	normal	.	.	.	15	0	normal	7.401094261799903e-25	60.27639850519684	EXPANDED	8.072524e-06	EXPANDED
NA03816:FXN	90	133	50-107	73-157	EXPANDED	83	125	50-116	74-176	EXPANDED	6	187	6-6	173-196	EXPANDED	51	187	45-128	114-220	EXPANDED	.	.	.	.	.	.	.	.	.	2.9832369461813087e-05	15.578422974583995	EXPANDED	.	normal
NA04079:FXN	99	148	50-115	81-173	EXPANDED	94	152	50-139	86-218	EXPANDED	6	40	6-6	16-44	normal	46	216	48-142	129-248	EXPANDED	.	.	.	.	.	.	.	.	.	1.1833946335987388e-05	16.198337727475767	EXPANDED	.	normal
NA14519:FXN	9	83	9-9	69-98	EXPANDED	9	90	9-9	71-109	EXPANDED	6	6	4-6	4-6	normal	9	86	9-9	70-108	EXPANDED	10	10	normal	.	.	.	.	.	.	0.7401573219255145	10.407802243504225	normal	.	normal
NA15850:FXN	41	169	41-41	140-196	EXPANDED	90	143	50-130	86-200	EXPANDED	6	233	6-8	215-247	EXPANDED	41	208	39-41	171-258	EXPANDED	.	.	.	.	.	.	.	.	.	0.7401099148180085	10.407802243504225	normal	.	normal
NA15847:FXN	9	111	9-9	89-131	EXPANDED	9	122	9-9	92-150	EXPANDED	7	8	5-10	5-10	normal	9	121	9-9	98-167	EXPANDED	10	10	normal	21	21	normal	.	.	.	8.995220715831744e-07	17.372663713190747	EXPANDED	.	normal
NA15848:FXN	8	91	8-8	74-107	EXPANDED	8	106	8-8	82-128	EXPANDED	8	158	8-8	140-176	EXPANDED	8	97	8-8	80-124	EXPANDED	8	8	normal	.	.	.	.	.	.	7.12961035007329e-06	16.468954638639772	EXPANDED	.	normal
NA16197:FXN	41	164	41-41	138-191	EXPANDED	90	143	50-130	86-201	EXPANDED	6	201	6-6	189-213	EXPANDED	46	205	46-72	159-250	EXPANDED	.	.	.	.	.	.	.	.	.	0.00041235062995444654	14.53741359552382	EXPANDED	.	normal
NA16200:FXN	9	97	9-9	79-114	EXPANDED	9	95	9-9	74-114	EXPANDED	6	20	6-11	6-21	normal	9	86	9-9	72-110	EXPANDED	10	10	normal	.	.	.	.	.	.	0.0009865965957953724	14.096233139666829	EXPANDED	.	normal
NA16202:FXN	8	76	8-8	62-89	EXPANDED	8	99	8-8	78-120	EXPANDED	8	8	8-8	8-8	normal	8	90	8-8	75-117	EXPANDED	.	.	.	18	18	normal	.	.	.	2.003949716253737e-07	18.315063337850766	EXPANDED	.	normal
NA16203:FXN	22	143	22-22	119-167	EXPANDED	95	155	50-140	92-219	EXPANDED	6	304	6-6	290-323	EXPANDED	22	222	22-22	184-271	EXPANDED	.	.	.	.	.	.	.	.	.	0.20362351863908823	11.860705206113849	normal	.	normal
NA16205:FXN	92	135	50-108	76-159	EXPANDED	90	143	50-131	84-203	EXPANDED	6	174	6-6	162-190	EXPANDED	45	184	45-71	141-227	EXPANDED	.	.	.	.	.	.	.	.	.	0.0003829426595419	14.53741359552382	EXPANDED	8.072524e-06	EXPANDED
NA16209:FXN	98	148	50-114	80-172	EXPANDED	29	178	29-29	141-213	EXPANDED	6	232	6-6	218-248	EXPANDED	46	194	46-92	135-237	EXPANDED	.	.	.	.	.	.	6	0	normal	0.000324955901415001	14.53741359552382	EXPANDED	.	normal
NA16210:FXN	109	168	50-127	89-196	EXPANDED	94	153	50-139	91-216	EXPANDED	6	235	6-6	222-248	EXPANDED	30	225	30-30	186-274	EXPANDED	.	.	.	.	.	.	.	.	.	0.09558598632894726	12.012331779984216	normal	.	normal
NA16212:FXN	8	111	8-8	91-132	EXPANDED	8	121	8-8	96-145	EXPANDED	6	8	6-8	7-9	normal	8	122	8-8	101-158	EXPANDED	.	.	.	.	.	.	.	.	.	0.04898181202316149	12.339956149206124	EXPANDED	.	normal
NA16216:FXN	41	184	41-41	152-215	EXPANDED	21	188	21-21	150-227	EXPANDED	10	192	7-10	181-203	EXPANDED	35	213	35-35	176-273	EXPANDED	.	.	.	.	.	.	6	0	normal	5.549538395112172e-13	25.039922789984015	EXPANDED	4.601338e-04	EXPANDED
NA16213:FXN	8	95	8-8	77-113	EXPANDED	8	105	8-8	80-127	EXPANDED	8	144	8-8	124-162	EXPANDED	8	91	8-8	75-121	EXPANDED	8	8	normal	.	.	.	.	.	.	0.026968005133449918	12.704644354116141	EXPANDED	.	normal
NA16215:FXN	79	109	50-93	63-129	EXPANDED	27	135	27-27	102-166	EXPANDED	6	209	6-27	187-225	EXPANDED	27	131	27-27	101-180	EXPANDED	.	.	.	.	.	.	.	.	.	0.001931481583624665	13.573372575142738	EXPANDED	8.072524e-06	EXPANDED
NA16214:FXN	98	146	50-116	78-172	EXPANDED	90	142	50-131	84-201	EXPANDED	6	192	6-7	173-213	EXPANDED	38	195	38-38	160-243	EXPANDED	.	.	.	.	.	.	.	.	.	0.03477864273660233	12.517287231386582	EXPANDED	6.458019e-04	EXPANDED
NA16227:FXN	107	166	50-127	86-195	EXPANDED	95	157	50-141	92-222	EXPANDED	6	274	6-6	250-295	EXPANDED	44	201	44-74	154-249	EXPANDED	.	.	.	.	.	.	6	0	normal	4.832109811887195e-09	19.73312766164753	EXPANDED	.	normal
NA16229:FXN	19	94	19-19	76-112	EXPANDED	19	93	19-19	71-112	EXPANDED	6	21	6-6	14-23	normal	19	100	19-19	79-125	EXPANDED	.	.	.	.	.	.	6	0	normal	0.7837364129909655	10.168047022663163	normal	1.614505e-05	EXPANDED
NA16228:FXN	6	180	6-6	149-210	EXPANDED	105	180	50-160	102-258	EXPANDED	6	220	6-6	205-233	EXPANDED	46	257	48-162	149-283	EXPANDED	.	.	.	.	.	.	6	0	normal	1.9338354731690887e-08	19.349363937747043	EXPANDED	.	normal
NA16237:FXN	8	80	8-8	64-94	EXPANDED	8	75	8-8	57-90	EXPANDED	8	19	8-8	16-20	normal	8	83	8-8	69-109	EXPANDED	8	8	normal	.	.	.	.	.	.	1.3475567782712614e-05	15.87882609688239	EXPANDED	.	normal
NA16243:FXN	114	181	50-135	92-211	EXPANDED	33	202	33-33	162-241	EXPANDED	6	192	6-6	180-207	EXPANDED	33	229	33-33	187-279	EXPANDED	.	.	.	.	.	.	.	.	.	1.784802306823897e-08	19.349363937747043	EXPANDED	.	normal
NA16240:FXN	9	110	9-9	89-130	EXPANDED	9	104	9-9	81-124	EXPANDED	6	23	6-9	9-23	normal	9	93	9-9	79-116	EXPANDED	10	10	normal	.	.	.	.	.	.	1.9304783525437763e-06	17.054861688424708	EXPANDED	.	normal
NA16207:FXN	8	176	8-8	148-205	EXPANDED	94	153	50-138	90-217	EXPANDED	6	214	6-6	197-226	EXPANDED	45	240	45-61	196-289	EXPANDED	.	.	.	.	.	.	.	.	.	9.581449663113758e-11	22.10723736424742	EXPANDED	.	normal
NA06895:FMR1	23	0	23-23	0-0	normal	23	0	23-23	0-0	normal	21	0	14-23	0-0	normal	23	23	23-23	23-23	normal	28	28	normal	.	.	.	.	.	.	.	.	normal	.	normal
NA04025:FMR1	133	0	108-155	0-0	normal	84	0	67-99	0-0	normal	21	0	8-21	0-0	normal	64	64	56-83	56-83	normal	.	.	.	.	.	.	.	.	.	0.5902410425783222	39.82730357396629	normal	.	normal
NA04926:FMR1	127	0	105-150	0-0	normal	107	0	83-132	0-0	normal	17	0	12-17	0-0	normal	60	60	53-78	53-78	normal	.	.	.	.	.	.	.	.	.	0.22010201737603807	43.732265042149834	normal	.	normal
NA05131:FMR1	207	0	173-240	0-0	EXPANDED	88	0	64-105	0-0	normal	39	0	38-39	0-0	normal	98	98	77-133	77-133	normal	.	.	.	.	.	.	20	0	normal	0.015216551830441167	52.27418861391992	EXPANDED	.	normal
NA05185:FMR1	127	0	102-149	0-0	normal	69	0	53-83	0-0	normal	26	0	19-26	0-0	normal	61	61	53-83	53-83	normal	.	.	.	.	.	.	20	20	normal	.	.	normal	.	normal
NA09145:FMR1	135	0	109-158	0-0	normal	85	0	65-103	0-0	normal	17	0	17-20	0-0	normal	70	70	59-93	59-93	normal	.	.	.	.	.	.	20	0	normal	0.03163493537181473	48.98344508707048	EXPANDED	.	normal
NA09237:FMR1	131	0	108-154	0-0	normal	87	0	67-104	0-0	normal	24	0	11-24	0-0	normal	67	67	58-90	58-90	normal	.	.	.	.	.	.	20	0	normal	0.7564862689737221	33.77620843200008	normal	.	normal
NA07063:FMR1	32	141	32-32	123-159	normal	33	79	33-33	65-91	normal	33	62	31-57	56-69	normal	32	59	32-32	54-69	normal	.	.	.	.	.	.	.	.	.	0.9988193918748451	31.590980402100367	normal	.	normal
NA07539:FMR1	23	0	23-23	0-0	normal	23	0	23-23	0-0	normal	23	0	20-23	0-0	normal	23	23	23-23	23-23	normal	.	.	.	.	.	.	.	.	.	.	.	normal	.	normal
NA06890:FMR1	30	0	30-30	0-0	normal	30	0	30-30	0-0	normal	30	0	27-31	0-0	normal	30	30	30-30	30-30	normal	35	35	normal	.	.	.	.	.	.	0.5077802907884078	37.846232390972816	normal	.	normal
NA06905:FMR1	23	56	23-23	50-63	normal	23	60	23-23	50-68	normal	23	30	17-31	18-31	normal	39	56	39-55	41-71	normal	.	.	.	.	.	.	.	.	.	0.7078028638195785	29.538138645989306	normal	.	normal
NA07536:FMR1	23	0	23-23	0-0	normal	23	0	23-23	0-0	normal	23	0	22-24	0-0	normal	23	23	23-23	23-23	normal	28	28	normal	.	.	.	23	0	normal	0.7556262468044473	31.517287231386582	normal	.	normal
NA07540:FMR1	23	29	23-23	29-29	normal	23	29	23-23	29-29	normal	23	29	20-29	29-29	normal	23	29	23-23	29-29	normal	28	34	normal	23	29	normal	29	0	normal	.	.	normal	.	normal
NA07542:FMR1	23	0	23-23	0-0	normal	23	0	23-23	0-0	normal	23	0	23-23	0-0	normal	23	23	23-23	23-23	normal	28	28	normal	.	.	.	.	.	.	.	.	normal	.	normal
NA06910:FMR1	30	78	30-30	63-91	normal	30	77	30-30	59-92	normal	30	55	30-34	30-61	normal	30	38	30-30	38-69	normal	35	35	normal	30	30	normal	30	0	normal	0.6689549129386576	29.822937443502347	normal	.	normal
NA06894:FMR1	30	64	30-30	52-73	normal	31	63	31-31	50-74	normal	27	27	27-31	27-31	normal	26	30	26-30	30-61	normal	35	35	normal	.	.	.	20	30	normal	0.013941195829359163	52.27418861391992	EXPANDED	.	normal
NA07541:FMR1	29	31	29-29	31-31	normal	29	52	29-29	50-55	normal	29	31	14-31	14-31	normal	29	31	29-29	31-31	normal	12	34	normal	.	.	.	29	0	normal	.	.	normal	.	normal
NA07175:FMR1	23	30	23-23	30-30	normal	23	45	23-23	23-45	normal	23	24	20-24	20-24	normal	23	30	23-23	30-31	normal	28	35	normal	23	30	normal	30	20	normal	.	.	normal	.	normal
NA06889:FMR1	23	30	23-23	30-30	normal	23	30	23-23	30-30	normal	30	30	21-30	21-30	normal	23	30	23-23	30-30	normal	28	35	normal	23	30	normal	30	20	normal	.	.	normal	.	normal
NA06893:FMR1	23	30	23-23	30-30	normal	23	30	23-23	30-30	normal	23	30	8-23	8-30	normal	23	30	23-23	30-30	normal	28	35	normal	.	.	.	30	0	normal	.	.	normal	.	normal
NA06896:FMR1	23	89	23-23	71-104	normal	23	75	23-23	57-90	normal	23	24	23-23	23-26	normal	23	59	23-23	52-76	normal	28	28	normal	20	23	normal	.	.	.	.	.	normal	.	normal
NA07538:FMR1	29	29	29-29	29-29	normal	29	52	29-29	50-55	normal	27	30	26-31	26-31	normal	29	29	24-29	29-29	normal	34	34	normal	29	29	normal	.	.	.	.	.	normal	.	normal
NA07537:FMR1	29	84	29-29	69-98	normal	29	70	29-29	56-81	normal	29	57	28-38	46-65	normal	29	41	29-29	41-60	normal	34	34	normal	29	29	normal	29	0	normal	0.8163119020450283	37.64184839737077	normal	.	normal
NA06897:FMR1	102	0	80-121	0-0	normal	68	0	52-81	0-0	normal	18	0	17-20	0-0	normal	60	60	54-80	54-80	normal	.	.	.	.	.	.	.	.	.	0.41415199905733374	37.846232390972816	normal	.	normal
NA07174:FMR1	30	0	30-30	0-0	normal	52	0	50-55	0-0	normal	33	0	29-33	0-0	normal	31	31	31-54	31-54	normal	.	.	.	.	.	.	30	20	normal	.	.	normal	.	normal
NA06903:FMR1	24	57	24-24	50-65	normal	24	61	24-24	50-72	normal	24	53	20-24	20-59	normal	24	45	24-24	45-58	normal	.	.	.	20	24	normal	20	0	normal	0.5587675979859662	33.09623313966683	normal	.	normal
NA07543:FMR1	20	29	20-20	29-29	normal	20	29	20-20	29-29	normal	20	20	20-29	20-29	normal	20	29	20-20	20-29	normal	25	34	normal	20	20	normal	20	29	normal	0.41215555482648236	41.107237364247425	normal	.	normal
NA06852:FMR1	100	0	80-120	0-0	normal	68	0	54-80	0-0	normal	20	0	20-75	0-0	normal	59	59	53-77	53-77	normal	.	.	.	.	.	.	.	.	.	.	.	normal	.	normal
NA06891:FMR1	85	0	68-101	0-0	normal	79	0	60-95	0-0	normal	17	0	17-20	0-0	normal	54	54	37-70	37-70	normal	.	.	.	.	.	.	.	.	.	0.03218152699008422	48.595907134202605	EXPANDED	.	normal
NA06907:FMR1	29	75	29-29	61-88	normal	29	71	29-29	52-86	normal	32	55	28-55	29-62	normal	18	29	18-29	29-66	normal	23	23	normal	20	29	normal	29	0	normal	0.7379405686343744	36.37266371319075	normal	.	normal
NA06906:FMR1	67	0	56-78	0-0	normal	67	0	52-80	0-0	normal	31	0	20-32	0-0	normal	57	57	35-74	35-74	normal	.	.	.	.	.	.	.	.	.	0.7087317570123631	29.538138645989306	normal	.	normal
NA06892:FMR1	73	0	61-86	0-0	normal	65	0	52-76	0-0	normal	21	0	20-78	0-0	normal	61	61	54-75	54-75	normal	.	.	.	.	.	.	.	.	.	0.7375458024466894	36.37266371319075	normal	.	normal
NA06904:FMR1	24	29	24-24	29-29	normal	29	46	29-29	29-46	normal	29	29	28-31	28-31	normal	29	29	29-29	29-29	normal	.	.	.	.	.	.	29	20	normal	.	.	normal	.	normal
NA06968:FMR1	33	80	33-33	65-93	normal	33	87	33-33	67-104	normal	20	57	20-20	32-64	normal	33	56	33-33	45-69	normal	.	.	.	.	.	.	.	.	.	0.7084976341740767	29.538138645989306	normal	.	normal
NA07294:FMR1	132	0	108-156	0-0	normal	86	0	63-106	0-0	normal	24	0	6-24	0-0	normal	65	65	56-88	56-88	normal	.	.	.	.	.	.	20	0	normal	0.7559035339336784	31.517287231386582	normal	.	normal
NA09316:FMR1	94	0	77-111	0-0	normal	82	0	61-100	0-0	normal	27	0	20-27	0-0	normal	61	61	53-83	53-83	normal	.	.	.	.	.	.	.	.	.	0.7395014071948224	36.37266371319075	normal	.	normal
NA09317:FMR1	78	0	63-91	0-0	normal	64	0	50-75	0-0	normal	63	0	41-63	0-0	normal	42	42	42-58	42-58	normal	.	.	.	.	.	.	.	.	.	0.7833549061692991	29.168047022663163	normal	6.861645e-04	EXPANDED
NA09497:FMR1	110	0	89-129	0-0	normal	69	0	52-83	0-0	normal	28	0	14-28	0-0	normal	53	53	42-67	42-67	normal	.	.	.	.	.	.	.	.	.	0.7846427392786426	35.75406620144316	normal	.	normal
NA07730:FMR1	117	0	96-138	0-0	normal	88	0	69-105	0-0	normal	16	0	8-16	0-0	normal	64	64	56-83	56-83	normal	.	.	.	.	.	.	.	.	.	0.7837620406312714	29.168047022663163	normal	.	normal
NA03200:FMR1	185	0	154-216	0-0	normal	121	0	95-145	0-0	normal	18	0	10-18	0-0	normal	89	89	73-116	73-116	normal	.	.	.	.	.	.	20	0	normal	0.707116475336365	39.82730357396629	normal	.	normal
NA20235:FMR1	29	40	29-29	40-40	normal	29	40	29-29	29-40	normal	29	29	28-32	28-32	normal	29	35	29-29	35-35	normal	34	34	normal	20	29	normal	29	30	normal	0.07192203936589792	46.506946748334926	normal	.	normal
NA20238:FMR1	29	30	29-29	30-30	normal	29	52	29-29	50-54	normal	29	29	28-29	28-29	normal	29	30	29-29	30-30	normal	34	34	normal	29	30	normal	29	0	normal	.	.	normal	.	normal
NA20237:FMR1	74	0	60-87	0-0	normal	69	0	56-79	0-0	normal	62	0	20-64	0-0	normal	32	32	32-60	32-60	normal	.	.	.	.	.	.	.	.	.	0.6903067804358576	34.578422974583994	normal	.	normal
NA20239:FMR1	20	81	20-20	65-94	normal	20	73	20-20	58-86	normal	20	65	20-20	57-75	normal	20	58	20-20	52-75	normal	.	.	.	20	20	normal	20	0	normal	0.7845494239378982	31.339956149206124	normal	.	normal
NA20242:FMR1	30	68	30-30	56-80	normal	30	63	30-30	50-74	normal	30	30	29-32	29-32	normal	30	52	30-30	45-62	normal	35	35	normal	.	.	.	30	20	normal	0.7390321520072598	36.37266371319075	normal	.	normal
NA20243:FMR1	29	29	29-29	29-29	normal	29	31	29-29	29-38	normal	29	29	17-30	17-30	normal	29	31	29-29	31-59	normal	.	.	.	.	.	.	29	0	normal	.	.	normal	.	normal
NA20230:FMR1	58	0	50-65	0-0	normal	59	0	50-66	0-0	normal	55	0	23-60	0-0	normal	52	52	46-62	46-62	normal	.	.	.	.	.	.	20	0	normal	0.7824676871531359	29.168047022663163	normal	.	normal
NA20232:FMR1	65	0	54-73	0-0	normal	55	0	50-60	0-0	normal	22	0	20-30	0-0	normal	39	39	39-56	39-56	normal	.	.	.	.	.	.	20	0	normal	0.7393573059201957	31.70464435411614	normal	8.072524e-06	EXPANDED
NA20233:FMR1	88	0	71-103	0-0	normal	82	0	61-99	0-0	normal	118	0	20-118	0-0	normal	33	33	33-33	33-33	normal	.	.	.	.	.	.	20	0	normal	0.6900587874390874	29.67627776425815	normal	.	normal
NA20234:FMR1	31	54	31-31	50-58	normal	31	43	31-31	31-45	normal	29	29	28-31	28-31	normal	31	55	31-31	45-66	normal	36	36	normal	31	31	normal	31	0	normal	0.7564499749711414	29.28462894716124	normal	.	normal
NA20236:FMR1	31	54	31-31	50-58	normal	52	55	50-55	50-60	normal	23	27	20-30	20-30	normal	37	37	37-37	37-37	normal	.	.	.	.	.	.	30	0	normal	0.739991385567443	29.407802243504225	normal	.	normal
NA20231:FMR1	56	0	50-63	0-0	normal	69	0	53-81	0-0	normal	33	0	24-35	0-0	normal	57	57	34-74	34-74	normal	.	.	.	.	.	.	.	.	.	0.7839152240863776	33.537413595523816	normal	.	normal
NA20240:FMR1	66	84	50-75	54-101	normal	64	79	50-79	53-106	normal	28	60	4-57	53-68	normal	34	64	34-61	55-85	normal	.	.	.	.	.	.	.	.	.	0.6898122238452001	29.67627776425815	normal	.	normal
NA20241:FMR1	29	73	29-29	59-84	normal	29	71	29-29	53-86	normal	29	29	29-29	29-29	normal	29	29	29-29	29-57	normal	34	34	normal	29	29	normal	29	0	normal	.	.	normal	.	normal
NA20244:FMR1	35	0	35-35	0-0	normal	52	0	50-55	0-0	normal	36	0	30-37	0-0	normal	37	37	37-55	37-55	normal	.	.	.	.	.	.	.	.	.	0.7092864134341791	29.538138645989306	normal	.	normal
NA07862:FMR1	117	0	96-139	0-0	normal	87	0	67-105	0-0	normal	20	0	20-20	0-0	normal	68	68	59-90	59-90	normal	.	.	.	.	.	.	20	0	normal	0.7387311220150747	38.73312766164753	normal	.	normal
NA13509:HTT	15	84	15-15	69-99	EXPANDED	15	83	15-15	63-100	EXPANDED	18	75	18-18	64-88	EXPANDED	15	79	15-15	66-99	EXPANDED	.	.	.	.	.	.	.	.	.	1.848827406791674e-12	39.79309175778684	EXPANDED	4.843514e-05	EXPANDED
NA13515:HTT	16	82	16-16	68-97	EXPANDED	16	76	16-16	60-88	EXPANDED	16	67	16-16	56-78	EXPANDED	16	68	16-16	60-83	EXPANDED	18	18	normal	30	27	normal	16	0	normal	1.7725548029144713e-23	59.179412621242406	EXPANDED	1.695230e-04	EXPANDED
NA13507:HTT	15	58	15-15	50-66	EXPANDED	15	57	15-15	50-64	EXPANDED	15	40	15-15	29-41	EXPANDED	15	46	15-15	46-55	EXPANDED	17	17	normal	.	.	.	15	0	normal	7.010672527459866e-11	37.883519932305724	EXPANDED	8.072524e-06	EXPANDED
NA13508:HTT	22	63	22-22	52-71	EXPANDED	22	57	22-22	50-65	EXPANDED	22	62	22-22	52-73	EXPANDED	22	61	22-22	54-78	EXPANDED	24	24	normal	33	33	normal	22	0	normal	1.1859624604436796e-06	32.67266371319075	EXPANDED	8.072524e-06	EXPANDED
NA13510:HTT	15	58	15-15	50-65	EXPANDED	15	56	15-15	50-62	EXPANDED	15	33	15-19	19-36	normal	15	44	15-15	44-57	EXPANDED	17	17	normal	.	.	.	15	0	normal	2.4361265326230777e-11	38.32357016992598	EXPANDED	8.072524e-06	EXPANDED
NA13511:HTT	43	56	43-43	50-62	EXPANDED	50	52	50-50	50-54	EXPANDED	19	46	5-19	42-49	EXPANDED	5	47	5-5	47-56	EXPANDED	.	.	.	.	.	.	.	.	.	4.678760756472997e-23	58.12089595957269	EXPANDED	8.072524e-06	EXPANDED
NA13512:HTT	16	52	16-16	50-54	EXPANDED	16	43	16-16	16-50	EXPANDED	16	41	16-16	35-41	EXPANDED	16	44	16-16	44-54	EXPANDED	18	18	normal	.	.	.	16	0	normal	6.294465213895462e-06	31.76895463863977	EXPANDED	8.072524e-06	EXPANDED
NA13513:HTT	15	62	15-15	52-70	EXPANDED	15	52	15-15	50-54	EXPANDED	15	59	15-15	52-69	EXPANDED	15	59	15-15	54-71	EXPANDED	17	17	normal	.	.	.	15	0	normal	1.77253367768293e-23	59.179412621242406	EXPANDED	8.072524e-06	EXPANDED
NA13514:HTT	15	56	15-15	50-62	EXPANDED	15	52	15-15	50-54	EXPANDED	18	66	15-18	54-77	EXPANDED	15	56	15-15	51-68	EXPANDED	.	.	.	.	.	.	.	.	.	2.0138340846723294e-08	34.64936393774704	EXPANDED	9.364127e-04	EXPANDED
NA13503:HTT	17	43	17-17	43-48	EXPANDED	17	43	17-17	17-50	EXPANDED	20	73	19-20	60-88	EXPANDED	17	43	17-17	43-53	EXPANDED	22	22	normal	.	.	.	.	.	.	4.654634605179165e-15	43.461609572066756	EXPANDED	4.036262e-05	EXPANDED
NA13504:HTT	16	52	16-16	50-54	EXPANDED	16	52	16-16	50-55	EXPANDED	16	39	16-19	35-39	normal	16	40	16-16	40-64	EXPANDED	18	18	normal	30	27	normal	16	0	normal	0.00034028101454248994	29.83741359552382	EXPANDED	8.072524e-06	EXPANDED
NA13505:HTT	22	60	22-22	52-68	EXPANDED	22	52	22-22	50-54	EXPANDED	22	54	22-22	33-61	EXPANDED	22	52	22-22	44-60	EXPANDED	24	24	normal	33	33	normal	.	.	.	3.2194201976482876e-10	36.957130619087295	EXPANDED	8.072524e-06	EXPANDED
NA13506:HTT	17	59	17-17	50-66	EXPANDED	17	46	17-17	17-50	EXPANDED	19	53	18-19	45-57	EXPANDED	17	46	17-17	46-55	EXPANDED	20	20	normal	.	.	.	.	.	.	1.8611334182995864e-13	41.53480631786409	EXPANDED	2.421757e-05	EXPANDED
NA06926:ATXN1	30	61	30-30	52-70	EXPANDED	30	53	30-30	50-56	EXPANDED	33	62	28-59	52-73	EXPANDED	29	36	29-29	36-68	normal	30	30	normal	.	.	.	.	.	.	2.6723432691580394e-16	55.28991375976906	EXPANDED	8.072524e-06	EXPANDED
NA13536:ATXN1	32	38	32-32	35-42	normal	32	43	32-32	32-50	EXPANDED	31	36	31-31	33-38	normal	31	37	31-31	37-37	normal	32	32	normal	32	32	normal	31	0	normal	6.65557331165976e-11	46.883519932305724	EXPANDED	2.139219e-03	EXPANDED
NA13537:ATXN1	33	69	33-33	56-80	EXPANDED	54	57	50-58	50-65	EXPANDED	31	61	31-58	52-71	EXPANDED	43	56	43-54	52-66	EXPANDED	.	.	.	30	30	normal	.	.	.	1.8805157226315128e-19	60.6707761522461	EXPANDED	8.072524e-06	EXPANDED
NA06151:ATXN3	54	61	50-59	50-71	EXPANDED	21	57	21-21	50-64	normal	18	58	18-18	29-68	normal	18	55	18-18	44-65	normal	24	24	normal	23	29	normal	18	0	normal	2.268972274384911e-11	49.00200868905826	EXPANDED	.	normal
NA23709:AR	52	0	50-54	0-0	EXPANDED	46	0	46-48	0-0	EXPANDED	28	0	24-48	0-0	normal	46	46	46-54	46-54	EXPANDED	.	.	.	.	.	.	.	.	.	0.02496645229833929	40.00464435411614	EXPANDED	2.421757e-04	EXPANDED
hg19C9orf72_1000:C9orf72	3	1052	3-3	976-1128	EXPANDED	3	78	3-3	60-97	EXPANDED	3	3	3-3	3-3	normal	3	99	3-3	80-124	EXPANDED	10	10	normal	10	10	normal	.	.	.	0.00072	32.2	EXPANDED	4.848328e-04	EXPANDED
hg19C9orf72_500:C9orf72	3	474	3-3	422-524	EXPANDED	3	93	3-3	70-114	EXPANDED	3	3	3-3	3-3	normal	3	119	3-3	97-148	EXPANDED	10	10	normal	.	.	.	.	.	.	4.2e-05	39.6	EXPANDED	4.848328e-04	EXPANDED
hg19C9orf72_60:C9orf72	3	70	3-3	53-85	EXPANDED	3	70	3-3	52-85	EXPANDED	3	3	3-3	3-3	normal	3	71	3-3	60-94	EXPANDED	10	10	normal	.	.	.	.	.	.	6.7e-09	65.2	EXPANDED	5.817994e-04	EXPANDED
hg19FMR2_1000:FMR2	15	163	15-15	126-196	normal	20	161	20-20	123-196	normal	15	15	15-15	15-15	normal	15	15	15-15	15-15	normal	.	.	.	.	.	.	.	.	.	3e-32	153.1	EXPANDED	8.072524e-06	EXPANDED
hg19FMR2_200:FMR2	15	160	15-15	123-193	normal	20	162	20-20	125-196	normal	15	15	12-15	12-15	normal	15	15	15-15	15-15	normal	.	.	.	.	.	.	.	.	.	8.6e-33	156.1	EXPANDED	8.072524e-06	EXPANDED
hg19FMR2_500:FMR2	15	150	15-15	113-183	normal	20	153	20-20	116-187	normal	15	15	15-15	15-15	normal	15	15	15-15	15-15	normal	.	.	.	.	.	.	.	.	.	3e-32	153.1	EXPANDED	8.072524e-06	EXPANDED

## Sheet: Table S7
Additional file 2
Table S7: Short tandem repeat calls of ExpansionHunter, GangSTR, TREDPARSE, lobSTR, HipSTR, RepeatSeq, STRetch, and exSTRa in the BWA-aligned European Genome-phenome Archive and simulated genomes. For exSTRa, wctrls and woctrls are the data from the analysis performed with and without an external control cohort, respectively.
sampleID:gene	EH_v2:a1	EH_v2:a2	EH_v2:CI-a1	EH_v2:CI-a2	EH_v2:status	EH_v3:a1	EH_v3:a2	EH_v3:CI-a1	EH_v3:CI-a2	EH_v3:status	GangSTR:a1	GangSTR:a2	GangSTR:CI-a1	GangSTR:CI-a2	GangSTR:status	TRED:a1	TRED:a2	TRED:CI-a1	TRED:CI-a2	TRED:status	lobSTR:a1	lobSTR:a2	lobSTR:status	HipSTR:a1	HipSTR:a2	HipSTR:status	RepeatSeq:a1	RepeatSeq:a2	RepeatSeq:status	STRetch:p-value	STRetch:repeatUnit	STRetch:pstatus	exSTRa(wctrls):p-value	exSTRa(wctrls):pstatus	exSTRa(woctrls):p-value	exSTRa(woctrls):pstatus
NA06075:DMPK	12	70	12-12	57-83	EXPANDED	12	61	12-12	50-70	EXPANDED	12	64	12-12	53-78	EXPANDED	12	65	12-12	56-76	EXPANDED	12	12	normal	.	.	.	12	0	normal	3.7277720557467967e-41	108.34164576556	EXPANDED	9.443316e-06	EXPANDED	8.138153e-06	EXPANDED
NA04567:DMPK	21	139	21-21	114-163	EXPANDED	21	135	21-21	108-160	EXPANDED	21	237	21-21	212-261	EXPANDED	21	93	21-21	80-116	EXPANDED	21	21	normal	20	20	normal	21	0	normal	7.892057562359336e-47	131.09690768412807	EXPANDED	.	normal	.	normal
NA05164:DMPK	21	121	21-21	97-142	EXPANDED	21	106	21-21	82-127	EXPANDED	21	203	21-21	186-227	EXPANDED	21	83	21-21	72-103	EXPANDED	21	21	normal	20	20	normal	21	20	normal	3.544050479922964e-35	88.81836861417233	EXPANDED	9.443316e-06	EXPANDED	8.138153e-06	EXPANDED
NA04648:DMPK	5	163	5-5	136-190	EXPANDED	5	139	5-5	113-162	EXPANDED	5	340	5-5	312-359	EXPANDED	5	100	5-5	85-125	EXPANDED	5	5	normal	.	.	.	5	0	normal	3.5049462133950315e-49	142.5357219746143	EXPANDED	9.443316e-06	EXPANDED	8.138153e-06	EXPANDED
NA05152:DMPK	5	162	5-5	120-204	EXPANDED	5	141	5-5	104-178	EXPANDED	666	850	666-666	784-926	EXPANDED	5	94	5-5	74-132	EXPANDED	5	5	normal	.	.	.	.	.	.	3.678098712788432e-42	112.76768911699213	EXPANDED	9.443316e-06	EXPANDED	8.138153e-06	EXPANDED
NA23378:DMPK	22	125	22-22	103-148	EXPANDED	22	131	22-22	102-157	EXPANDED	22	110	21-30	88-129	EXPANDED	22	94	22-22	80-116	EXPANDED	22	22	normal	.	.	.	22	0	normal	1.1734388904983037e-41	110.86114291198635	EXPANDED	9.443316e-06	EXPANDED	8.138153e-06	EXPANDED
NA23374:DMPK	5	132	5-5	108-156	EXPANDED	5	128	5-5	100-153	EXPANDED	5	188	5-5	167-210	EXPANDED	5	97	5-5	78-117	EXPANDED	5	5	normal	.	.	.	5	0	normal	1.3769131465391494e-42	113.246610958481	EXPANDED	9.443316e-06	EXPANDED	8.138153e-06	EXPANDED
NA23300:DMPK	5	129	5-5	106-152	EXPANDED	5	135	5-5	107-161	EXPANDED	5	27	5-5	16-32	normal	5	93	5-5	78-118	EXPANDED	5	5	normal	19	4	normal	5	0	normal	5.512189571954157e-36	90.77661613272883	EXPANDED	9.443316e-06	EXPANDED	8.138153e-06	EXPANDED
NA03986:DMPK	12	110	12-12	90-130	EXPANDED	12	111	12-12	88-133	EXPANDED	12	208	12-12	180-228	EXPANDED	12	80	12-12	70-99	EXPANDED	12	12	normal	.	.	.	12	0	normal	2.3628129568746877e-35	88.81836861417233	EXPANDED	9.443316e-06	EXPANDED	8.138153e-06	EXPANDED
NA03989:DMPK	13	153	13-13	126-178	EXPANDED	13	130	13-13	104-154	EXPANDED	13	1103	13-13	1059-1152	EXPANDED	13	113	13-13	94-140	EXPANDED	13	13	normal	.	.	.	13	0	normal	4.970730518608572e-43	116.12357307491801	EXPANDED	9.443316e-06	EXPANDED	8.138153e-06	EXPANDED
NA03990:DMPK	14	100	14-14	81-119	EXPANDED	14	85	14-14	67-100	EXPANDED	14	72	14-14	61-84	EXPANDED	14	67	14-14	59-80	EXPANDED	14	14	normal	.	.	.	.	.	.	3.353893516338058e-46	129.13981546383863	EXPANDED	9.443316e-06	EXPANDED	8.138153e-06	EXPANDED
NA03696:DMPK	12	131	12-12	106-153	EXPANDED	12	134	12-12	108-159	EXPANDED	12	258	12-12	237-281	EXPANDED	12	101	12-12	85-125	EXPANDED	12	12	normal	11	24	normal	12	0	normal	9.630077613467448e-35	86.96491278295703	EXPANDED	9.443316e-06	EXPANDED	8.138153e-06	EXPANDED
NA03759:DMPK	14	118	14-14	96-138	EXPANDED	14	116	14-14	92-138	EXPANDED	14	666	14-14	666-666	EXPANDED	14	95	14-14	81-125	EXPANDED	14	14	normal	19	13	normal	14	0	normal	2.8804922967648865e-40	105.7526764442294	EXPANDED	9.443316e-06	EXPANDED	8.138153e-06	EXPANDED
NA04034:DMPK	12	113	12-12	92-134	EXPANDED	12	111	12-12	84-135	EXPANDED	12	260	12-12	238-282	EXPANDED	12	88	12-12	73-115	EXPANDED	12	12	normal	.	.	.	12	0	normal	1.2054130082764893e-37	97.69835776214023	EXPANDED	9.443316e-06	EXPANDED	8.138153e-06	EXPANDED
NA03697:DMPK	12	134	12-12	110-156	EXPANDED	12	131	12-12	105-155	EXPANDED	12	204	12-12	186-227	EXPANDED	12	111	12-12	92-139	EXPANDED	12	12	normal	19	11	normal	12	0	normal	5.467350112003751e-44	118.72233913960766	EXPANDED	9.443316e-06	EXPANDED	8.138153e-06	EXPANDED
NA03132:DMPK	5	115	5-5	93-135	EXPANDED	5	90	5-5	71-106	EXPANDED	5	666	5-37	646-666	EXPANDED	5	90	5-5	77-114	EXPANDED	5	5	normal	.	.	.	5	0	normal	1.3845178527636742e-38	99.85652117365396	EXPANDED	9.443316e-06	EXPANDED	8.138153e-06	EXPANDED
NA03756:DMPK	13	134	13-13	110-156	EXPANDED	13	126	13-13	102-151	EXPANDED	13	200	13-13	180-223	EXPANDED	13	94	13-13	81-116	EXPANDED	13	13	normal	.	.	.	13	0	normal	1.8310962160517065e-36	92.84874494897238	EXPANDED	9.443316e-06	EXPANDED	8.138153e-06	EXPANDED
NA13716:ATN1	20	62	20-20	52-71	EXPANDED	20	58	20-20	50-67	EXPANDED	16	62	16-16	55-72	EXPANDED	16	58	16-16	53-70	EXPANDED	20	20	normal	.	.	.	16	0	normal	1.6582902531602304e-22	54.70200868905826	EXPANDED	9.443316e-06	EXPANDED	8.072524e-06	EXPANDED
NA13717:ATN1	19	67	19-19	56-77	EXPANDED	19	56	19-19	50-62	EXPANDED	15	61	15-15	52-71	EXPANDED	15	58	15-15	53-67	EXPANDED	19	19	normal	.	.	.	15	0	normal	7.401094261799903e-25	60.27639850519684	EXPANDED	9.443316e-06	EXPANDED	8.072524e-06	EXPANDED
NA03816:FXN	96	144	50-112	79-169	EXPANDED	84	128	50-118	77-180	EXPANDED	1	1	1-1	1-1	normal	43	158	43-111	101-184	EXPANDED	.	.	.	.	.	.	.	.	.	2.9832369461813087e-05	15.578422974583995	EXPANDED	9.443316e-06	EXPANDED	8.072524e-06	EXPANDED
NA04079:FXN	97	144	50-113	79-168	EXPANDED	93	148	50-136	86-210	EXPANDED	16	16	12-16	12-16	normal	46	187	47-126	115-215	EXPANDED	.	.	.	.	.	.	.	.	.	1.1833946335987388e-05	16.198337727475767	EXPANDED	9.443316e-06	EXPANDED	8.072524e-06	EXPANDED
NA14519:FXN	9	84	9-9	70-98	EXPANDED	9	82	9-9	64-99	EXPANDED	1	1	1-5	1-5	normal	9	77	9-9	66-97	EXPANDED	10	10	normal	.	.	.	.	.	.	0.7401573219255145	10.407802243504225	normal	9.443316e-06	EXPANDED	8.072524e-06	EXPANDED
NA15850:FXN	109	171	50-127	90-199	EXPANDED	87	135	50-124	81-189	EXPANDED	25	25	23-25	23-25	normal	45	170	46-116	107-194	EXPANDED	.	.	.	.	.	.	.	.	.	0.7401099148180085	10.407802243504225	normal	9.443316e-06	EXPANDED	8.072524e-06	EXPANDED
NA15847:FXN	9	109	9-9	88-128	EXPANDED	9	120	9-9	91-147	EXPANDED	8	11	3-12	3-12	normal	9	120	9-9	95-157	EXPANDED	10	10	normal	.	.	.	9	6	normal	8.995220715831744e-07	17.372663713190747	EXPANDED	9.443316e-06	EXPANDED	8.072524e-06	EXPANDED
NA15848:FXN	8	101	8-8	81-119	EXPANDED	8	106	8-8	82-128	EXPANDED	8	18	8-8	8-21	normal	8	94	8-8	79-118	EXPANDED	8	8	normal	20	20	normal	.	.	.	7.12961035007329e-06	16.468954638639772	EXPANDED	9.443316e-06	EXPANDED	8.072524e-06	EXPANDED
NA16197:FXN	110	173	50-130	91-200	EXPANDED	90	144	50-131	87-202	EXPANDED	1	1	1-1	1-1	normal	51	187	47-125	116-212	EXPANDED	.	.	.	.	.	.	.	.	.	0.00041235062995444654	14.53741359552382	EXPANDED	9.443316e-06	EXPANDED	8.072524e-06	EXPANDED
NA16200:FXN	9	100	9-9	82-118	EXPANDED	9	95	9-9	73-114	EXPANDED	7	20	1-20	2-21	normal	9	86	9-9	73-109	EXPANDED	10	10	normal	21	21	normal	.	.	.	0.0009865965957953724	14.096233139666829	EXPANDED	9.443316e-06	EXPANDED	8.072524e-06	EXPANDED
NA16202:FXN	8	89	8-8	74-105	EXPANDED	8	101	8-8	80-122	EXPANDED	8	8	5-8	5-8	normal	8	84	8-8	72-107	EXPANDED	.	.	.	18	20	normal	.	.	.	2.003949716253737e-07	18.315063337850766	EXPANDED	9.443316e-06	EXPANDED	8.072524e-06	EXPANDED
NA16203:FXN	22	166	22-22	139-193	EXPANDED	96	158	50-142	93-224	EXPANDED	19	19	1-19	1-19	normal	22	218	22-22	182-264	EXPANDED	.	.	.	.	.	.	.	.	.	0.20362351863908823	11.860705206113849	normal	9.443316e-06	EXPANDED	8.072524e-06	EXPANDED
NA16205:FXN	96	143	50-112	79-166	EXPANDED	90	140	50-130	83-198	EXPANDED	25	25	17-25	17-25	normal	51	168	46-116	106-194	EXPANDED	.	.	.	.	.	.	.	.	.	0.0003829426595419	14.53741359552382	EXPANDED	9.443316e-06	EXPANDED	8.072524e-06	EXPANDED
NA16209:FXN	102	155	50-120	85-180	EXPANDED	91	146	50-133	86-207	EXPANDED	6	6	4-6	4-6	normal	46	176	47-120	110-201	EXPANDED	.	.	.	.	.	.	6	0	normal	0.000324955901415001	14.53741359552382	EXPANDED	9.443316e-06	EXPANDED	8.072524e-06	EXPANDED
NA16210:FXN	111	172	50-130	91-199	EXPANDED	93	149	50-136	88-211	EXPANDED	8	8	1-8	1-8	normal	47	195	48-129	119-219	EXPANDED	.	.	.	.	.	.	.	.	.	0.09558598632894726	12.012331779984216	normal	9.443316e-06	EXPANDED	8.072524e-06	EXPANDED
NA16212:FXN	8	112	8-8	92-132	EXPANDED	8	123	8-8	96-147	EXPANDED	8	8	5-8	5-8	normal	8	110	8-8	92-138	EXPANDED	8	9	normal	.	.	.	.	.	.	0.04898181202316149	12.339956149206124	EXPANDED	9.443316e-06	EXPANDED	8.072524e-06	EXPANDED
NA16216:FXN	114	181	50-135	92-211	EXPANDED	21	182	21-21	144-217	EXPANDED	15	15	14-15	14-15	normal	51	208	48-137	126-237	EXPANDED	.	.	.	.	.	.	6	0	normal	5.549538395112172e-13	25.039922789984015	EXPANDED	9.443316e-06	EXPANDED	8.072524e-06	EXPANDED
NA16213:FXN	8	93	8-8	75-110	EXPANDED	8	106	8-8	82-131	EXPANDED	8	21	8-8	14-25	normal	8	90	8-8	75-118	EXPANDED	8	8	normal	.	.	.	6	8	normal	0.026968005133449918	12.704644354116141	EXPANDED	9.443316e-06	EXPANDED	8.072524e-06	EXPANDED
NA16215:FXN	78	107	50-92	63-127	EXPANDED	27	134	27-27	101-164	EXPANDED	28	28	23-28	23-28	normal	27	116	27-27	91-151	EXPANDED	.	.	.	.	.	.	.	.	.	0.001931481583624665	13.573372575142738	EXPANDED	9.443316e-06	EXPANDED	8.072524e-06	EXPANDED
NA16214:FXN	98	147	50-117	79-172	EXPANDED	89	138	50-128	82-194	EXPANDED	25	25	15-25	15-25	normal	45	177	46-120	110-203	EXPANDED	.	.	.	.	.	.	.	.	.	0.03477864273660233	12.517287231386582	EXPANDED	9.443316e-06	EXPANDED	8.072524e-06	EXPANDED
NA16227:FXN	107	164	50-126	85-192	EXPANDED	94	153	50-138	88-218	EXPANDED	25	25	16-25	16-25	normal	44	178	45-121	111-205	EXPANDED	.	.	.	.	.	.	6	0	normal	4.832109811887195e-09	19.73312766164753	EXPANDED	9.443316e-06	EXPANDED	8.072524e-06	EXPANDED
NA16229:FXN	19	95	19-19	78-112	EXPANDED	19	90	19-19	71-109	EXPANDED	8	21	1-21	8-23	normal	19	84	19-19	72-108	EXPANDED	20	20	normal	.	.	.	6	6	normal	0.7837364129909655	10.168047022663163	normal	9.443316e-06	EXPANDED	8.072524e-06	EXPANDED
NA16228:FXN	6	188	6-6	157-220	EXPANDED	103	174	50-156	99-249	EXPANDED	22	22	18-22	18-22	normal	51	220	48-143	132-248	EXPANDED	.	.	.	.	.	.	6	0	normal	1.9338354731690887e-08	19.349363937747043	EXPANDED	9.443316e-06	EXPANDED	8.072524e-06	EXPANDED
NA16237:FXN	8	83	8-8	68-99	EXPANDED	8	76	8-8	59-91	EXPANDED	8	19	8-8	16-21	normal	8	79	8-8	66-100	EXPANDED	8	8	normal	.	.	.	8	6	normal	1.3475567782712614e-05	15.87882609688239	EXPANDED	9.443316e-06	EXPANDED	8.072524e-06	EXPANDED
NA16243:FXN	114	178	50-135	93-207	EXPANDED	98	160	50-147	93-228	EXPANDED	20	20	1-20	1-20	normal	47	207	49-136	125-233	EXPANDED	.	.	.	.	.	.	.	.	.	1.784802306823897e-08	19.349363937747043	EXPANDED	9.443316e-06	EXPANDED	8.072524e-06	EXPANDED
NA16240:FXN	9	110	9-9	89-131	EXPANDED	9	102	9-9	79-122	EXPANDED	6	11	6-12	6-12	normal	9	90	9-9	77-112	EXPANDED	9	10	normal	21	21	normal	.	.	.	1.9304783525437763e-06	17.054861688424708	EXPANDED	9.443316e-06	EXPANDED	8.072524e-06	EXPANDED
NA16207:FXN	8	180	8-8	151-208	EXPANDED	95	155	50-140	93-218	EXPANDED	1	1	1-1	1-1	normal	51	203	47-133	124-229	EXPANDED	.	.	.	.	.	.	.	.	.	9.581449663113758e-11	22.10723736424742	EXPANDED	9.443316e-06	EXPANDED	8.072524e-06	EXPANDED
NA06895:FMR1	23	0	23-23	0-0	normal	23	0	23-23	0-0	normal	21	0	12-22	0-0	normal	23	23	23-23	23-23	normal	28	28	normal	23	23	normal	.	.	.	.	.	normal	.	normal	.	normal
NA04025:FMR1	101	0	83-118	0-0	normal	79	0	62-94	0-0	normal	23	0	10-23	0-0	normal	51	76	44-72	61-104	normal	.	.	.	.	.	.	.	.	.	0.5902410425783222	39.82730357396629	normal	9.443316e-06	EXPANDED	.	normal
NA04926:FMR1	117	0	95-137	0-0	normal	110	0	85-134	0-0	normal	17	0	9-17	0-0	normal	38	77	38-73	61-110	normal	.	.	.	.	.	.	.	.	.	0.22010201737603807	43.732265042149834	normal	9.443316e-06	EXPANDED	2.421757e-05	EXPANDED
NA05131:FMR1	164	0	135-192	0-0	normal	90	0	67-110	0-0	normal	39	0	27-39	0-0	normal	43	149	44-114	93-195	normal	.	.	.	.	.	.	.	.	.	0.015216551830441167	52.27418861391992	EXPANDED	9.443316e-06	EXPANDED	8.072524e-06	EXPANDED
NA05185:FMR1	78	0	63-91	0-0	normal	74	0	58-88	0-0	normal	38	0	19-38	0-0	normal	39	66	39-66	56-96	normal	.	.	.	.	.	.	.	.	.	.	.	normal	9.443316e-06	EXPANDED	2.163436e-03	EXPANDED
NA09145:FMR1	99	0	81-116	0-0	normal	87	0	67-105	0-0	normal	34	0	18-34	0-0	normal	35	86	35-76	65-121	normal	.	.	.	.	.	.	.	.	.	0.03163493537181473	48.98344508707048	EXPANDED	9.443316e-06	EXPANDED	1.614505e-05	EXPANDED
NA09237:FMR1	94	0	76-110	0-0	normal	86	0	67-103	0-0	normal	30	0	24-30	0-0	normal	31	79	31-70	62-112	normal	.	.	.	.	.	.	.	.	.	0.7564862689737221	33.77620843200008	normal	9.443316e-06	EXPANDED	1.614505e-05	EXPANDED
NA07063:FMR1	32	88	32-32	76-100	normal	32	79	32-32	66-91	normal	32	36	24-36	24-36	normal	32	59	32-32	54-68	normal	.	.	.	.	.	.	.	.	.	0.9988193918748451	31.590980402100367	normal	9.443316e-06	EXPANDED	.	normal
NA07539:FMR1	23	0	23-23	0-0	normal	23	0	23-23	0-0	normal	23	0	16-23	0-0	normal	4	23	4-4	23-23	normal	.	.	.	23	23	normal	.	.	.	.	.	normal	.	normal	.	normal
NA06890:FMR1	30	0	30-30	0-0	normal	30	0	30-30	0-0	normal	29	0	22-30	0-0	normal	30	30	30-30	30-30	normal	.	.	.	.	.	.	.	.	.	0.5077802907884078	37.846232390972816	normal	.	normal	.	normal
NA06905:FMR1	23	56	23-23	50-62	normal	23	60	23-23	50-68	normal	23	30	17-30	17-31	normal	39	55	39-54	40-67	normal	28	28	normal	.	.	.	.	.	.	0.7078028638195785	29.538138645989306	normal	7.837953e-04	EXPANDED	.	normal
NA07536:FMR1	23	0	23-23	0-0	normal	23	0	23-23	0-0	normal	23	0	23-24	0-0	normal	23	23	23-23	23-23	normal	28	28	normal	23	23	normal	23	0	normal	0.7556262468044473	31.517287231386582	normal	.	normal	.	normal
NA07540:FMR1	23	29	23-23	29-29	normal	23	29	23-23	29-29	normal	23	29	22-23	29-29	normal	23	29	23-23	29-29	normal	28	34	normal	23	29	normal	29	0	normal	.	.	normal	.	normal	.	normal
NA07542:FMR1	23	0	23-23	0-0	normal	23	0	23-23	0-0	normal	23	0	23-23	0-0	normal	23	23	23-23	23-23	normal	28	28	normal	23	23	normal	.	.	.	.	.	normal	.	normal	.	normal
NA06910:FMR1	30	71	30-30	58-81	normal	30	76	30-30	58-91	normal	32	32	27-35	27-35	normal	30	38	30-30	38-62	normal	.	.	.	.	.	.	.	.	.	0.6689549129386576	29.822937443502347	normal	2.832995e-05	EXPANDED	.	normal
NA06894:FMR1	30	54	30-30	50-58	normal	31	63	31-31	50-74	normal	27	27	19-27	19-27	normal	26	30	26-30	30-56	normal	.	.	.	.	.	.	.	.	.	0.013941195829359163	52.27418861391992	EXPANDED	.	normal	.	normal
NA07541:FMR1	29	31	29-29	31-31	normal	29	52	29-29	50-55	normal	29	29	12-29	12-29	normal	29	31	29-29	31-31	normal	12	12	normal	.	.	.	.	.	.	.	.	normal	.	normal	.	normal
NA07175:FMR1	23	30	23-23	30-30	normal	23	45	23-23	23-45	normal	23	24	20-25	20-25	normal	23	30	23-23	30-31	normal	28	28	normal	20	23	normal	.	.	.	.	.	normal	.	normal	.	normal
NA06889:FMR1	23	30	23-23	30-30	normal	23	30	23-23	30-30	normal	26	28	21-30	21-30	normal	23	30	23-23	30-30	normal	28	35	normal	20	23	normal	.	.	.	.	.	normal	.	normal	.	normal
NA06893:FMR1	23	30	23-23	30-30	normal	23	30	23-23	30-30	normal	23	24	23-23	23-26	normal	23	30	23-23	30-30	normal	28	28	normal	.	.	.	.	.	.	.	.	normal	.	normal	.	normal
NA06896:FMR1	23	79	23-23	64-92	normal	23	70	23-23	55-82	normal	23	38	23-23	23-40	normal	23	59	23-23	54-75	normal	28	28	normal	20	23	normal	23	20	normal	.	.	normal	9.443316e-06	EXPANDED	.	normal
NA07538:FMR1	29	29	29-29	29-29	normal	29	52	29-29	50-55	normal	13	23	13-23	13-24	normal	29	29	24-29	29-29	normal	.	.	.	.	.	.	.	.	.	.	.	normal	.	normal	.	normal
NA07537:FMR1	29	79	29-29	64-91	normal	29	70	29-29	56-81	normal	29	61	29-54	54-71	normal	29	41	29-29	41-58	normal	34	34	normal	29	29	normal	29	22	normal	0.8163119020450283	37.64184839737077	normal	2.549695e-04	EXPANDED	.	normal
NA06897:FMR1	77	0	63-91	0-0	normal	68	0	52-81	0-0	normal	18	0	4-18	0-0	normal	51	65	45-68	56-95	normal	.	.	.	.	.	.	.	.	.	0.41415199905733374	37.846232390972816	normal	9.443316e-06	EXPANDED	.	normal
NA07174:FMR1	30	0	30-30	0-0	normal	52	0	50-55	0-0	normal	32	0	27-32	0-0	normal	31	31	31-50	31-71	normal	.	.	.	.	.	.	.	.	.	.	.	normal	.	normal	.	normal
NA06903:FMR1	24	59	24-24	50-67	normal	24	61	24-24	50-72	normal	27	30	23-30	23-30	normal	24	45	24-24	45-56	normal	.	.	.	.	.	.	.	.	.	0.5587675979859662	33.09623313966683	normal	.	normal	.	normal
NA07543:FMR1	20	29	20-20	29-29	normal	20	29	20-20	29-29	normal	20	20	20-20	20-20	normal	20	29	20-20	20-29	normal	25	25	normal	20	20	normal	20	0	normal	0.41215555482648236	41.107237364247425	normal	.	normal	.	normal
NA06852:FMR1	83	0	69-98	0-0	normal	75	0	59-88	0-0	normal	36	0	31-36	0-0	normal	42	74	42-71	59-104	normal	.	.	.	.	.	.	.	.	.	.	.	normal	9.443316e-06	EXPANDED	.	normal
NA06891:FMR1	75	0	61-88	0-0	normal	82	0	59-101	0-0	normal	11	0	5-11	0-0	normal	37	56	37-61	42-84	normal	.	.	.	.	.	.	.	.	.	0.03218152699008422	48.595907134202605	EXPANDED	9.443316e-06	EXPANDED	2.421757e-05	EXPANDED
NA06907:FMR1	29	65	29-29	54-74	normal	29	74	29-29	56-89	normal	29	32	21-32	21-32	normal	29	61	18-29	52-78	normal	23	23	normal	.	.	.	.	.	.	0.7379405686343744	36.37266371319075	normal	2.077530e-04	EXPANDED	.	normal
NA06906:FMR1	62	0	51-70	0-0	normal	64	0	52-74	0-0	normal	32	0	20-33	0-0	normal	35	64	35-63	55-91	normal	.	.	.	.	.	.	.	.	.	0.7087317570123631	29.538138645989306	normal	9.443316e-06	EXPANDED	.	normal
NA06892:FMR1	74	0	62-87	0-0	normal	65	0	52-75	0-0	normal	31	0	23-32	0-0	normal	60	60	43-67	58-93	normal	.	.	.	.	.	.	.	.	.	0.7375458024466894	36.37266371319075	normal	9.443316e-06	EXPANDED	.	normal
NA06904:FMR1	24	29	24-24	29-29	normal	29	46	29-29	29-46	normal	28	28	20-31	20-31	normal	29	29	29-29	29-51	normal	.	.	.	.	.	.	.	.	.	.	.	normal	.	normal	.	normal
NA06968:FMR1	33	75	33-33	62-87	normal	33	84	33-33	64-101	normal	26	52	24-53	33-57	normal	33	55	33-33	43-66	normal	.	.	.	.	.	.	.	.	.	0.7084976341740767	29.538138645989306	normal	9.443316e-06	EXPANDED	.	normal
NA07294:FMR1	97	0	79-116	0-0	normal	86	0	63-105	0-0	normal	24	0	6-24	0-0	normal	31	74	31-69	59-110	normal	.	.	.	.	.	.	.	.	.	0.7559035339336784	31.517287231386582	normal	9.443316e-06	EXPANDED	.	normal
NA09316:FMR1	90	0	74-106	0-0	normal	82	0	62-99	0-0	normal	27	0	20-27	0-0	normal	27	80	27-70	62-118	normal	.	.	.	.	.	.	.	.	.	0.7395014071948224	36.37266371319075	normal	9.443316e-06	EXPANDED	1.614505e-05	EXPANDED
NA09317:FMR1	64	0	54-73	0-0	normal	63	0	50-74	0-0	normal	63	0	29-63	0-0	normal	42	42	42-42	42-42	normal	.	.	.	.	.	.	.	.	.	0.7833549061692991	29.168047022663163	normal	5.193824e-04	EXPANDED	.	normal
NA09497:FMR1	76	0	61-88	0-0	normal	71	0	55-84	0-0	normal	28	0	14-28	0-0	normal	43	61	43-65	53-89	normal	.	.	.	.	.	.	.	.	.	0.7846427392786426	35.75406620144316	normal	9.443316e-06	EXPANDED	.	normal
NA07730:FMR1	80	0	66-94	0-0	normal	86	0	66-102	0-0	normal	16	0	8-16	0-0	normal	36	72	36-68	59-100	normal	.	.	.	.	.	.	.	.	.	0.7837620406312714	29.168047022663163	normal	9.443316e-06	EXPANDED	2.986834e-04	EXPANDED
NA03200:FMR1	154	0	126-180	0-0	normal	125	0	99-150	0-0	normal	18	0	10-18	0-0	normal	27	126	27-96	86-169	normal	.	.	.	.	.	.	.	.	.	0.707116475336365	39.82730357396629	normal	9.443316e-06	EXPANDED	8.072524e-06	EXPANDED
NA20235:FMR1	29	40	29-29	40-40	normal	29	40	29-29	29-40	normal	29	29	27-32	27-32	normal	29	35	29-29	35-35	normal	34	34	normal	20	29	normal	.	.	.	0.07192203936589792	46.506946748334926	normal	.	normal	.	normal
NA20238:FMR1	29	30	29-29	30-30	normal	29	52	29-29	50-54	normal	21	28	15-28	21-28	normal	29	30	29-29	30-30	normal	.	.	.	30	29	normal	.	.	.	.	.	normal	.	normal	.	normal
NA20237:FMR1	67	0	56-77	0-0	normal	68	0	56-79	0-0	normal	34	0	27-34	0-0	normal	32	32	32-53	33-70	normal	.	.	.	.	.	.	.	.	.	0.6903067804358576	34.578422974583994	normal	9.443316e-06	EXPANDED	1.453054e-04	EXPANDED
NA20239:FMR1	20	82	20-20	67-97	normal	20	70	20-20	55-83	normal	20	57	20-20	32-67	normal	20	59	20-20	54-75	normal	25	25	normal	20	20	normal	20	0	normal	0.7845494239378982	31.339956149206124	normal	1.888663e-05	EXPANDED	.	normal
NA20242:FMR1	30	56	30-30	50-63	normal	30	63	30-30	50-74	normal	29	31	27-32	29-32	normal	30	45	30-30	45-60	normal	.	.	.	.	.	.	.	.	.	0.7390321520072598	36.37266371319075	normal	1.095425e-03	EXPANDED	.	normal
NA20243:FMR1	29	29	29-29	29-29	normal	29	31	29-29	29-38	normal	30	30	8-30	8-30	normal	29	31	29-29	31-31	normal	.	.	.	.	.	.	.	.	.	.	.	normal	.	normal	.	normal
NA20230:FMR1	58	0	50-64	0-0	normal	59	0	50-66	0-0	normal	38	0	35-38	0-0	normal	50	55	46-59	50-75	normal	.	.	.	.	.	.	.	.	.	0.7824676871531359	29.168047022663163	normal	9.443316e-06	EXPANDED	2.986834e-04	EXPANDED
NA20232:FMR1	54	0	50-58	0-0	normal	55	0	50-60	0-0	normal	34	0	30-35	0-0	normal	39	55	39-59	42-79	normal	.	.	.	.	.	.	.	.	.	0.7393573059201957	31.70464435411614	normal	9.443316e-06	EXPANDED	.	normal
NA20233:FMR1	70	0	58-80	0-0	normal	82	0	61-99	0-0	normal	32	0	12-32	0-0	normal	9	73	9-9	59-109	normal	.	.	.	.	.	.	.	.	.	0.6900587874390874	29.67627776425815	normal	9.443316e-06	EXPANDED	1.243169e-03	EXPANDED
NA20234:FMR1	31	54	31-31	50-58	normal	31	43	31-31	31-45	normal	19	19	18-22	18-22	normal	31	54	31-31	44-65	normal	.	.	.	.	.	.	.	.	.	0.7564499749711414	29.28462894716124	normal	.	normal	.	normal
NA20236:FMR1	31	52	31-31	50-54	normal	52	55	50-55	50-60	normal	24	29	20-30	20-30	normal	37	37	37-37	37-37	normal	.	.	.	.	.	.	.	.	.	0.739991385567443	29.407802243504225	normal	.	normal	.	normal
NA20231:FMR1	56	0	50-62	0-0	normal	69	0	53-81	0-0	normal	42	0	33-42	0-0	normal	40	62	40-65	54-93	normal	.	.	.	.	.	.	.	.	.	0.7839152240863776	33.537413595523816	normal	.	normal	.	normal
NA20240:FMR1	58	70	50-65	50-81	normal	64	78	50-79	52-105	normal	30	30	12-30	12-30	normal	34	64	34-60	56-83	normal	.	.	.	.	.	.	.	.	.	0.6898122238452001	29.67627776425815	normal	9.443316e-06	EXPANDED	.	normal
NA20241:FMR1	29	74	29-29	61-87	normal	29	76	29-29	58-91	normal	32	32	28-32	28-32	normal	29	58	29-29	52-74	normal	34	34	normal	29	29	normal	.	.	.	.	.	normal	.	normal	.	normal
NA20244:FMR1	35	0	35-35	0-0	normal	52	0	50-55	0-0	normal	37	0	28-37	0-0	normal	37	37	37-37	37-37	normal	.	.	.	.	.	.	.	.	.	0.7092864134341791	29.538138645989306	normal	.	normal	.	normal
NA07862:FMR1	82	0	68-97	0-0	normal	87	0	67-105	0-0	normal	20	0	10-20	0-0	normal	32	79	32-70	63-112	normal	.	.	.	.	.	.	.	.	.	0.7387311220150747	38.73312766164753	normal	9.443316e-06	EXPANDED	3.874811e-04	EXPANDED
NA13509:HTT	15	85	15-15	68-99	EXPANDED	15	79	15-15	60-95	EXPANDED	15	77	15-18	61-92	EXPANDED	15	77	15-15	65-94	EXPANDED	.	.	.	.	.	.	15	0	normal	1.848827406791674e-12	39.79309175778684	EXPANDED	9.443316e-06	EXPANDED	8.072524e-06	EXPANDED
NA13515:HTT	16	81	16-16	67-95	EXPANDED	16	75	16-16	60-87	EXPANDED	16	67	16-16	56-77	EXPANDED	16	66	16-16	58-78	EXPANDED	18	18	normal	.	.	.	16	0	normal	1.7725548029144713e-23	59.179412621242406	EXPANDED	9.443316e-06	EXPANDED	8.072524e-06	EXPANDED
NA13507:HTT	15	60	15-15	50-68	EXPANDED	15	56	15-15	50-63	EXPANDED	15	29	15-15	23-31	normal	15	46	15-15	46-54	EXPANDED	17	17	normal	.	.	.	15	0	normal	7.010672527459866e-11	37.883519932305724	EXPANDED	9.443316e-06	EXPANDED	8.072524e-06	EXPANDED
NA13508:HTT	22	62	22-22	52-71	EXPANDED	22	57	22-22	50-64	EXPANDED	22	61	22-22	54-71	EXPANDED	22	55	22-22	45-65	EXPANDED	24	24	normal	33	33	normal	.	.	.	1.1859624604436796e-06	32.67266371319075	EXPANDED	9.443316e-06	EXPANDED	8.072524e-06	EXPANDED
NA13510:HTT	15	58	15-15	50-64	EXPANDED	15	56	15-15	50-62	EXPANDED	15	33	15-15	26-36	normal	15	48	15-15	44-57	EXPANDED	17	17	normal	.	.	.	15	0	normal	2.4361265326230777e-11	38.32357016992598	EXPANDED	9.443316e-06	EXPANDED	8.072524e-06	EXPANDED
NA13511:HTT	43	56	43-43	50-62	EXPANDED	50	52	50-50	50-54	EXPANDED	42	42	5-43	5-43	EXPANDED	5	47	5-5	47-55	EXPANDED	.	.	.	.	.	.	.	.	.	4.678760756472997e-23	58.12089595957269	EXPANDED	9.443316e-06	EXPANDED	8.072524e-06	EXPANDED
NA13512:HTT	16	52	16-16	50-54	EXPANDED	16	43	16-16	16-50	EXPANDED	16	41	16-16	37-41	EXPANDED	16	44	16-16	44-52	EXPANDED	18	18	normal	.	.	.	16	0	normal	6.294465213895462e-06	31.76895463863977	EXPANDED	9.443316e-06	EXPANDED	8.072524e-06	EXPANDED
NA13513:HTT	15	62	15-15	52-70	EXPANDED	15	51	15-15	50-53	EXPANDED	15	58	15-15	52-65	EXPANDED	15	57	15-15	53-66	EXPANDED	17	17	normal	.	.	.	15	0	normal	1.77253367768293e-23	59.179412621242406	EXPANDED	9.443316e-06	EXPANDED	8.072524e-06	EXPANDED
NA13514:HTT	15	58	15-15	50-64	EXPANDED	15	52	15-15	50-54	EXPANDED	15	74	15-15	61-84	EXPANDED	15	55	15-15	46-64	EXPANDED	17	17	normal	.	.	.	15	0	normal	2.0138340846723294e-08	34.64936393774704	EXPANDED	9.443316e-06	EXPANDED	1.130153e-04	EXPANDED
NA13503:HTT	17	43	17-17	43-48	EXPANDED	17	43	17-17	17-50	EXPANDED	17	76	17-20	61-92	EXPANDED	17	43	17-17	43-52	EXPANDED	19	22	normal	.	.	.	17	0	normal	4.654634605179165e-15	43.461609572066756	EXPANDED	9.443316e-06	EXPANDED	8.072524e-06	EXPANDED
NA13504:HTT	16	52	16-16	50-54	EXPANDED	16	52	16-16	50-55	EXPANDED	16	39	16-16	38-39	normal	16	40	16-16	40-63	EXPANDED	18	18	normal	30	27	normal	16	14	normal	0.00034028101454248994	29.83741359552382	EXPANDED	9.443316e-06	EXPANDED	1.291604e-04	EXPANDED
NA13505:HTT	22	59	22-22	52-67	EXPANDED	22	52	22-22	50-54	EXPANDED	22	56	22-22	30-62	EXPANDED	22	44	22-22	44-57	EXPANDED	24	24	normal	33	33	normal	.	.	.	3.2194201976482876e-10	36.957130619087295	EXPANDED	9.443316e-06	EXPANDED	8.072524e-06	EXPANDED
NA13506:HTT	17	59	17-17	50-65	EXPANDED	17	46	17-17	17-50	EXPANDED	17	52	17-17	41-57	EXPANDED	17	46	17-17	46-54	EXPANDED	19	19	normal	30	29	normal	17	0	normal	1.8611334182995864e-13	41.53480631786409	EXPANDED	9.443316e-06	EXPANDED	8.072524e-06	EXPANDED
NA06926:ATXN1	30	60	30-30	52-69	EXPANDED	30	53	30-30	50-56	EXPANDED	33	62	30-58	52-71	EXPANDED	29	36	29-29	36-65	normal	30	30	normal	.	.	.	.	.	.	2.6723432691580394e-16	55.28991375976906	EXPANDED	6.610322e-05	EXPANDED	8.072524e-06	EXPANDED
NA13536:ATXN1	32	38	32-32	35-41	normal	32	43	32-32	32-50	EXPANDED	31	36	31-31	33-38	normal	31	37	31-31	37-37	normal	32	32	normal	32	32	normal	31	0	normal	6.65557331165976e-11	46.883519932305724	EXPANDED	2.020870e-03	EXPANDED	2.906108e-04	EXPANDED
NA13537:ATXN1	33	68	33-33	56-79	EXPANDED	54	57	50-58	50-65	EXPANDED	32	68	24-62	59-81	EXPANDED	43	55	43-53	52-63	EXPANDED	.	.	.	.	.	.	.	.	.	1.8805157226315128e-19	60.6707761522461	EXPANDED	9.443316e-06	EXPANDED	8.072524e-06	EXPANDED
NA06151:ATXN3	56	63	50-63	50-72	EXPANDED	21	57	21-21	50-64	normal	18	63	18-18	55-71	EXPANDED	18	55	18-18	51-64	normal	24	24	normal	.	.	.	.	.	.	2.268972274384911e-11	49.00200868905826	EXPANDED	3.777327e-05	EXPANDED	8.072524e-06	EXPANDED
NA23709:AR	52	0	50-54	0-0	EXPANDED	46	0	46-46	0-0	EXPANDED	52	0	28-62	0-0	EXPANDED	46	46	46-53	46-62	EXPANDED	.	.	.	.	.	.	.	.	.	0.02496645229833929	40.00464435411614	EXPANDED	9.443316e-06	EXPANDED	8.072524e-06	EXPANDED
hg19C9orf72_1000:C9orf72	3	1058	3-3	981-1137	EXPANDED	3	82	3-3	62-100	EXPANDED	3	856	3-3	834-884	EXPANDED	3	87	3-3	70-111	EXPANDED	10	10	normal	.	.	.	3	0	normal	0.00072	32.2	EXPANDED	.	normal	5.817994e-04	EXPANDED
hg19C9orf72_500:C9orf72	3	486	3-3	435-538	EXPANDED	3	94	3-3	72-115	EXPANDED	3	3	3-3	3-3	normal	3	96	3-3	78-122	EXPANDED	10	10	normal	.	.	.	3	0	normal	4.2e-05	39.6	EXPANDED	.	normal	5.817994e-04	EXPANDED
hg19C9orf72_60:C9orf72	3	70	3-3	53-85	EXPANDED	3	70	3-3	52-85	EXPANDED	3	3	3-3	3-3	normal	3	63	3-3	55-74	EXPANDED	10	10	normal	.	.	.	3	0	normal	6.7e-09	65.2	EXPANDED	.	normal	6.464438e-04	EXPANDED
hg19FMR2_1000:FMR2	15	156	15-15	120-190	normal	20	164	20-20	125-198	normal	15	15	7-15	7-15	normal	15	15	15-15	15-15	normal	.	.	.	.	.	.	15	0	normal	3e-32	153.1	EXPANDED	9.443316e-06	EXPANDED	8.138153e-06	EXPANDED
hg19FMR2_200:FMR2	15	160	15-15	123-193	normal	20	161	20-20	124-196	normal	15	15	7-15	7-15	normal	15	15	15-15	15-15	normal	.	.	.	.	.	.	15	0	normal	8.6e-33	156.1	EXPANDED	9.443316e-06	EXPANDED	8.138153e-06	EXPANDED
hg19FMR2_500:FMR2	15	150	15-15	113-183	normal	20	156	20-20	119-192	normal	15	15	7-15	7-15	normal	15	15	15-15	15-15	normal	.	.	.	.	.	.	15	0	normal	3e-32	153.1	EXPANDED	9.443316e-06	EXPANDED	8.138153e-06	EXPANDED

## Sheet: Table S8
Additional file 2
Table S8: Known normal alleles characterised by ExpansionHunter, GangSTR, TREDPARSE, lobSTR, HipSTR, and RepeatSeq in the European Genome-phenome Archive and simulated genomes. Results from the Isaac and BWA alignments are shown in the top and bottom panels, respectively. The true number (n) of known normal (NL) alleles at each of the analysed short tandem repeat (STR) locus is indicated in paren…
STR analysis tool	ATN1 (n=2)	ATXN1 (n=3)		ATXN3 (n=1)		C9orf72 (n=3)	DMPK (n=17)	FMR1 (n=42)			FMR2 (n=3)	FXN (n=11)		HTT (n=12)		Total NL detected	Total NL present
	NL	NL	FM	NL	IM	NL	NL	NL	IM	PM	NL	NL	FM	NL	IM
EH_v2	2	3	.	0	1	3	17	41	.	1	3	10	1	12	.	91	94
EH_v3	2	2	1	1	.	3	17	33	8	1	3	11	.	12	.	84
GangSTR	2	3	.	1	.	3	17	42	.	.	3	11	.	12	.	94
TREDPARSE	2	2	1	1	.	3	17	42	.	.	3	11	.	12	.	93
lobSTR	2	2	.	1	.	3	17	29	.	.	0	7	.	10	.	71
HipSTR	0	2	.	1	.	1	3	21	.	.	0	2	.	0	4	30
RepeatSeq	2	1	.	1	.	0	16	26	.	.	0	1	.	7	.	54
STR analysis tool	ATN1 (n=2)	ATXN1 (n=3)		ATXN3 (n=1)		C9orf72 (n=3)	DMPK (n=17)	FMR1 (n=42)			FMR2 (n=3)	FXN (n=11)		HTT (n=12)		Total NL detected	Total NL present
	NL	NL	FM	NL	IM	NL	NL	NL	IM	PM	NL	NL	FM	NL	IM
EH_v2	2	3		0	1	3	17	41	.	1	3	10	1	12	.	91	94
EH_v3	2	2	1	1	.	3	17	33	8	1	3	11	.	12	.	84
GangSTR	2	3	.	1	.	3	16	42	.	.	3	11	.	12	.	93
TREDPARSE	2	2	1	1	.	3	17	42	.	.	3	11	.	12	.	93
lobSTR	2	2	.	1	.	3	17	22	.	.	0	9	.	11	.	67
HipSTR	0	1	.	0	.	0	6	19	.	.	0	4	.	0	4	30
RepeatSeq	2	1	.	0	.	3	15	6	.	.	3	4	.	10	.	44

## Sheet: Table S9
Additional file 2
Table S9: Known FMR1 intermediate and premutation alleles characterised by ExpansionHunter, GangSTR, TREDPARSE, lobSTR, HipSTR, and RepeatSeq in the European Genome-phenome Archive and simulated genomes. Results from the Isaac and BWA alignments are shown in the top and bottom panels, respectively. The genotyped alleles were classified into normal (NL), intermediate (IM), or premutation (PM) alle…
STR analysis tool	Known FMR1 IMs (n=5)			Known FMR1 PMs (n=16)			Total detected IM/PM
	NL	IM	PM	NL	IM	PM
EH_v2	1	2	2	.	.	16	18
EH_v3	2	0	3	.	.	16	16
GangSTR	4	0	1	9	1	6	6
TREDPARSE	3	1	1	6	3	7	8
lobSTR	2	0	.	6	.	0	0
HipSTR	2	0	.	5	.	0	0
RepeatSeq	3	0	.	3	.	0	0
STR analysis tool	Known FMR1 IMs (n=5)			Known FMR1 PMs (n=16)			Total detected IM/PM
	NL	IM	PM	NL	IM	PM
EH_v2	1	3	1	.	1	15	18
EH_v3	2	0	3	.	.	16	16
GangSTR	5	0	.	15	1	0	0
TREDPARSE	2	3	.	3	6	7	10
lobSTR	1	0	.	4	.	0	0
HipSTR	1	0	.	2	.	0	0
RepeatSeq	.	0	.	1	.	0	0

## Sheet: Table S10
Additional file 2
Table S10: Full-mutation alleles characterised by ExpansionHunter, GangSTR, and TREDPARSE in the European Genome-phenome Archive and simulated genomes. Results from the Isaac and BWA alignments are shown in the top and bottom panels, respectively. Full-mutation (FM) threshold, the non-inclusive pathogenic lower bound for each short tandem repeat (STR) locus, used to define expansions at the analy…
Gene	AR (n=1)		ATN1 (n=2)	ATXN1 (n=3)		ATXN3 (n=1)		C9orf72 (n=3)		DMPK (n=17)		FMR1 (n=18)				FMR2 (n=3)			FXN NL/FM (n=11)			FXN FM/FM (n=14)					HTT NL/FM (n=12)			HTT FM/FM (n=1)	False-positives	Total FM detected	Total FM known	Sensitivity
FM threshold	37 repeats		47 repeats	38 repeats		59 repeats		60 repeats		50 repeats		200 repeats				200 repeats			65 repeats								39 repeats
Allelic classification	FM	NL	FM	FM	IM	FM	IM	FM	NL	FM	NL	FM	PM	IM	NL	FM	PM	NL	FM/FM	NL/FM	NL/NL	FM/FM	PM/FM	NL/FM	NL/PM	NL/NL	NL/FM	NL/RP	NL/IM	FM/FM
EH_v2	1	.	2	2	1	1	.	3	.	17	.	1	17	.	.	0	3	.	1	10	.	8	3	3	.	.	12	.	.	1	7	74	101	0.732673
EH_v3	1	.	2	3	.	0	1	3	.	17	.	0	18	.	.	0	3	.	.	11	.	11	.	3	.	.	12	.	.	1	5	76		0.752475
GangSTR	0	1	2	2	1	0	1	0	3	16	1	0	4	.	14	0	.	3	.	3	8	0	.	13	1	.	10	1	1	1	8	48		0.475248
TREDPARSE	1	.	2	1	2	0	1	3	.	17	.	0	15	1	2	0	.	3	.	11	.	0	11	3	.	.	12	.	.	1	3	63		0.623762
Gene	AR (n=1)	ATN1 (n=2)	ATXN1 (n=3)		ATXN3 (n=1)		C9orf72 (n=3)		DMPK (n=17)		FMR1 (n=18)				FMR2 (n=3)			FXN NL/FM (n=11)			FXN FM/FM (n=14)				HTT NL/FM (n=12)			HTT FM/FM (n=1)	False-positives	Total FM detected	Total FM known	Sensitivity
FM threshold	37 repeats	47 repeats	38 repeats		59 repeats		60 repeats		50 repeats		200 repeats				200 repeats			65 repeats							39 repeats
Allelic classification	FM	FM	FM	IM	FM	IM	FM	NL	FM	NL	FM	PM	IM	NL	FM	PM	NL	FM/FM	NL/FM	NL/NL	FM/FM	PM/FM	NL/FM	NL/NL	NL/FM	NL/RP	NL/IM	FM/FM
EH_v2	1	2	2	1	1	.	3	.	17	.	0	18	.	.	0	3	.	1	10	.	11	.	3	.	12	.	.	1	7	76	101	0.752475
EH_v3	1	2	3	.	0	1	3	.	17	.	0	18	.	.	0	3	.	.	11	.	13	.	1	.	12	.	.	1	5	78		0.772277
GangSTR	1	2	2	1	1	.	1	2	16	1	0	3	.	15	0	.	3	.	0	11	0	.	.	14	9	1	2	1	8	34		0.336634
TREDPARSE	1	2	1	2	0	1	3	.	17	.	0	16	.	2	0	.	3	.	11	.	0	13	1	.	12	.	.	1	10	63		0.623762

## Sheet: Table S11
Additional file 2
Table S11: Performance of short tandem repeat callers on simulated and real genomes with FMR1 CGG-repeat expansions in normal, premutation, and full-mutation size ranges. NL: Normal; PM: Premutation; FM: Full-mutation; EH_v2: ExpansionHunter version 2; EH_v3: ExpansionHunter version 3; IRRs: In-repeat reads
Coriell ID	Genotype	Repeat Length	EH_v2		EH_v3		GangSTR		TREDPARSE		STRetch				exSTRa		Read support evidence from EH
			Simulated	Real	Simulated	Real	Simulated	Real	Simulated	Real	Simulated		Real		Simulated	Real	Simulated			Real
											p value	RepeatUnits	p value	RepeatUnits			Spanning	Flanking	IRRs	Spanning	Flanking	IRRs
NA07174	NL	30	30	30	30	52	30	32	30	31	.	.	.	.	.	.	6	5	0	3	9	0
NA06892	PM	93	110	74	113	65	153	31	141	60	8.8e-06	106.4	0.737545	36.37	.	.	0	9	18	0	17	12
NA06897	FM	477	463	77	180	68	204	18	202	65	3e-07	137.8	0.414151	37.85	7.4701e-06	.	0	15	124	0	6	12
NA07862	FM	525	440	82	99	87	40	20	106	79	5.2e-05	82.6	0.738731	38.73	7.4701e-06	0.000387481	0	16	117	0	13	16
NA04025	FM	795	736	101	166	79	201	23	169	76	5.9e-08	133.9	0.590241	39.83	.	.	0	17	206	0	11	26
NA09237	FM	1062	1103	94	176	86	205	30	211	79	2e-08	146.1	0.756486	33.78	7.4701e-06	1.6145e-05	0	17	316	0	7	22
NA07175	NL/NL	23/30	23/30	23/30	23/30	23/45	23/30	23/24	23/30	23/30	.	.	.	.	.	.	8/6	11/12	0/0	2/2	17/18	0/0
NA07538	NL/NL	29/29	29/29	29/29	29/29	29/52	29/29	13/23	29/29	29/29	.	.	.	.	.	.	4/4	8/8	0/0	4/4	16/16	0/0
NA06905	NL/PM	23/70	23/76	23/56	23/78	23/60	23/108	23/30	23/68	39/55	0.56	47.3	0.707802	29.54	0.000313744	.	8/0	11/25	0/8	3/0	20/22	0/3
NA06910	NL/PM	30/88	30/76	30/71	30/78	30/76	30/105	32/32	30/82	30/38	0.00026	85.6	0.66895	29.82	0.000149402	.	6/0	16/28	0/8	10/0	22/23	0/10
NA06968	NL/PM	32/107	32/110	33/75	32/113	33/84	32/115	26/52	32/104	33/55	0.00026	85.6	0.708498	29.54	7.4701e-05	.	7/0	30/34	0/18	5/0	17/19	0/12
NA20239	NL/FM	20/200	20/250	20/82	20/201	20/70	20/237	20/57	20/240	20/59	4.4e-08	155.2	0.784549	31.34	7.4701e-06	.	8/0	10/32	0/60	4/0	7/10	0/15
NA07537	NL/FM	29/329	29/336	29/79	29/201	29/70	29/286	29/61	29/242	29/41	0.56	41.6	0.816311	37.64	.	.	4/0	23/28	0/86	7/0	24/24	0/14

## Sheet: Table S12
Additional file 2
Table S12: Analysis and detection of DMPK, FMR1, and FXN full-mutation alleles using ExpansionHunter version 2 and GangSTR with and without off-target sites. ExpansionHunter version 2 (EH_v2) default includes off-target sites (OTS) for FMR1 analysis. w OTS and no OTS indicate the EH_v2 and GangSTR results generated with OTS and without OTS, respectively, for DMPK, FMR1, and FXN. Results from the …
Gene	DMPK (n=17)		FMR1 (n=18)			FXN NL/FM (n=11)			FXN FM/FM (n=14)				False- positives	Total FM detected	Total FM known	Sensitivity
FM threshold	50 repeats		200 repeats			65 repeats
Allelic classification	FM	NL	FM	PM	NL	FM/FM	NL/FM	NL/NL	FM/FM	PM/FM	NL/FM	NL/PM
EH_v2 default	17	.	1	17	.	1	10	.	8	3	3	.	3	51	74	0.689189
EH_v2 no OTS	17	.	0	18	.	1	10	.	8	3	3	.	2	50		0.675676
EH_v2 w OTS	17	.	1	17	.	1	10	.	7	4	3	.	3	50		0.675676
GangSTR no OTS	16	1	0	4	14	.	3	8	0	.	13	1	0	32		0.432432
GangSTR w OTS	16	1	0	4	14	.	3	8	0	.	13	1	0	32		0.432432
Gene	DMPK (n=17)			FMR1 (n=18)			FXN NL/FM (n=11)			FXN FM/FM (n=14)				False- positives	Total FM detected	Total FM known	Sensitivity
FM threshold	50 repeats			200 repeats			65 repeats
Allelic classification	FM	PM	NL	FM	PM	NL	FM/FM	NL/FM	NL/NL	FM/FM	PM/FM	NL/FM	NL/NL
EH_v2 default	17	.	.	0	18	.	1	10	.	11	.	3	.	2	53	74	0.716216
EH_v2 no OTS	17	.	.	0	18	.	1	10	.	11	.	3	.	2	53		0.716216
EH_v2 w OTS	17	.	.	0	18	.	1	10	.	5	7	2	.	2	47		0.635135
GangSTR no OTS	8	5	4	0	.	18	.	0	11	0	.	.	14	0	8		0.108108
GangSTR w OTS	16	.	1	0	3	15	.	0	11	0	.	.	14	0	16		0.216216

[truncated: 4 more sheets: Table S13, Table S14, Table S15, Table S16]
